# Supplementary material for: The role of premium subsidies in crop insurance
Source: PLoS One. 2021 Apr 13;16(4):e0250129. doi: 10.1371/journal.pone.0250129 (PMC8043382; doi:10.1371/journal.pone.0250129)
Supplement: S1 Data — (XLS) [file pone.0250129.s001.xls]

## Sheet: S1 Data
cropyear	coveragelevel	liability	totalpremium	subsidy	producerpremium	indemnity	acres
1988	0.01	12394571	766687	231078	535609	0	30987
1988	0.02	53156992	4355259	1311749	3043510	0	101253
1988	0.03	53879092	5112726	1132689	3980037	0	89799
1989	0.5	4910025	198918	59377	139541	599155	17742
1989	0.65	258967476	11274857	3369506	7905351	10222114	520936
1989	0.75	259286408	14639283	2427894	12211389	22845092	447667
1989	0.65	6974	281	85	196	0	626
1989	0.5	2436321	41235	12129	29106	2458	1484
1989	0.55	5035	146	45	101	0	46
1989	0.65	146798594	3191769	950273	2241496	4716926	66227
1989	0.75	397849738	11224105	1868135	9355970	21094311	158705
1989	0	14139812	1229241	317136	912105	100797	22525
1989	0.01	18529774	1148625	346181	802444	1053786	41177
1989	0.02	80050934	6605469	1989572	4615897	11818075	136837
1989	0.03	71120041	6820569	1512898	5307671	18714692	105374
1989	0.5	3609856	164789	49373	115416	92153	8330
1989	0.65	34826662	2202097	663755	1538342	1781495	20198
1989	0.75	35591782	2650248	527157	2123091	2977731	13868
1989	0	0	0	0	0	0	0
1989	0.5	2016705	121478	36379	85099	25835	7674
1989	0.65	62765196	4150934	1243867	2907067	3655157	180166
1989	0.75	114017142	8185634	1623507	6562127	8730161	285229
1989	0.45	462587	9394	2763	6631	10938	332
1989	0.55	5672851	169516	50683	118833	127368	3094
1989	0.65	84814719	3581107	558789	3022318	4727354	47774
1989	0	0	0	0	0	0	0
1989	0.5	3669310	77241	22986	54255	332584	23999
1989	0.65	37336386	1266204	378384	887820	1805300	147560
1989	0.75	68212076	2351837	463062	1888775	7075980	300184
1989	0	2796	218	66	152	2028	73
1989	0.5	29415977	1520671	456730	1063941	3676421	110010
1989	0.65	209420180	14196937	4243202	9953735	33227390	524323
1989	0.75	181844783	14597459	2785955	11811504	20501926	303251
1989	0	0	0	0	0	0	0
1989	0.5	374070403	24032250	7192229	16840021	29738424	5523374
1989	0.55	1855	70	20	50	0	1
1989	0.65	6817524479	437241888	130921064	306320825	683975362	64713989
1989	0.75	4216430179	241407495	40891755	200515740	318603690	27899218
1990	0	0	0	0	0	0	0
1990	0.5	5447466	208373	61851	146522	549528	18766
1990	0.65	293651557	12915909	3854617	9061292	71830832	587740
1990	0.75	299004474	16964805	2817361	14147444	126574862	525664
1990	0	0	0	0	0	0	0
1990	0.65	6379	193	57	136	1913	260
1990	0.75	1107	40	10	30	0	46
1990	0	0	0	0	0	0	0
1990	0.5	4759482	77719	23013	54706	13415	2792
1990	0.65	182285646	4292334	1277854	3014480	4393951	81109
1990	0.75	430090912	13083216	2157733	10925483	11982761	170141
1990	0	14040088	1202971	308950	894021	4260596	30165
1990	0.01	14463566	890728	268689	622039	0	33249
1990	0.02	54726628	4514700	1359643	3155057	0	96863
1990	0.03	47660242	4545399	1007066	3538333	89211	73323
1990	0.5	4503412	168868	50213	118655	272264	5628
1990	0.65	89460350	4871325	1453511	3417814	7299726	61596
1990	0.75	56997883	3978057	799200	3178857	7169951	43203
1990	0	0	0	0	0	0	0
1990	0.5	1081154	66877	19989	46888	37424	4231
1990	0.65	55006651	3949242	1187003	2762239	3498356	158403
1990	0.75	86054749	6397798	1253712	5144086	5390556	215420
1990	0	0	0	0	0	0	0
1990	0.45	1492814	36334	10537	25797	15757	1064
1990	0.55	9600176	311022	93035	217987	206122	5334
1990	0.65	95709204	4216539	670669	3545870	3520721	45073
1990	0	0	0	0	0	0	0
1990	0.5	5915754	132962	39607	93355	217193	40666
1990	0.65	46634266	1664405	497201	1167204	3158534	192353
1990	0.75	76903209	2771096	542105	2228991	9830804	341146
1990	0	0	0	0	0	0	0
1990	0.5	27520773	1319634	395218	924416	2731081	71219
1990	0.65	226749942	15411130	4617332	10793798	30520548	514444
1990	0.75	195137245	15632485	3004246	12628239	33386647	315992
1990	0	0	0	0	0	0	0
1990	0.5	371411321	27999302	8384308	19614994	20668263	5883805
1990	0.65	6774405228	478740211	143354806	335385407	397601906	67816853
1990	0.75	3357646322	210104788	35798623	174306166	227809023	24024512
1991	0	0	0	0	0	0	0
1991	0.5	5055149	210745	63040	147705	118159	16027
1991	0.65	346277276	16995963	5087600	11908363	10174446	680651
1991	0.75	365433995	24841157	4145593	20695564	38939828	630665
1991	0	0	0	0	0	0	0
1991	0.5	6131	149	43	106	0	191
1991	0.65	104898	2860	870	1990	3686	2245
1991	0.75	136093	4242	1091	3151	37289	2662
1991	0	0	0	0	0	0	0
1991	0.5	4974789	83781	24656	59125	23481	2697
1991	0.65	219342816	5416054	1647025	3769029	5822639	90866
1991	0.75	405555193	13173284	2196831	10976453	10236924	150392
1991	0	12612077	1042813	248881	793932	41051	20825
1991	0.01	12405034	870775	257860	612915	0	27572
1991	0.02	57339913	5346949	1592802	3754147	0	98026
1991	0.03	44422672	4814350	1070461	3743889	6517	65811
1991	0.5	5177725	311631	93280	218351	66870	7119
1991	0.65	68352504	5431113	1628947	3802166	1757424	43483
1991	0.75	34738386	2817217	564745	2252472	1605192	32396
1991	0	0	0	0	0	0	0
1991	0.5	659603	51000	15221	35779	9822	3074
1991	0.65	46328434	3439322	1024410	2414912	3340359	157317
1991	0.75	77315766	6612896	1320585	5292311	10054952	236428
1991	0	0	0	0	0	0	0
1991	0.45	1046284	24861	7430	17431	26322	685
1991	0.55	13101538	447049	133746	313303	491307	7173
1991	0.65	101816668	4867936	754228	4113708	6854640	47116
1991	0	0	0	0	0	0	0
1991	0.5	5021966	119699	35621	84078	524949	30817
1991	0.65	43459896	1778693	531194	1247499	4851228	177467
1991	0.75	76339413	3202277	627023	2575254	18188322	328047
1991	0	0	0	0	0	0	0
1991	0.5	22523205	1143133	341695	801438	716452	47903
1991	0.65	237655923	16973242	5057878	11915364	18131888	459524
1991	0.75	235135199	19556433	3819088	15737345	22909616	352695
1991	0	0	0	0	0	0	0
1991	0.5	260127704	16848353	5042705	11805648	26072924	3037394
1991	0.65	5986614354	415234300	124465390	290768913	516512381	57693125
1991	0.75	2526913339	165386223	28266293	137119929	257769981	17906344
1992	0	0	0	0	0	0	0
1992	0.5	4551299	211262	63336	147926	143015	13836
1992	0.65	344118053	19104453	5711928	13392525	7466712	627911
1992	0.75	257006774	20522453	3456256	17066197	17744767	410470
1992	0	0	0	0	0	0	0
1992	0.5	1695	35	10	25	0	49
1992	0.65	40433	1129	333	796	0	844
1992	0.75	77932	2748	558	2190	40224	1371
1992	0	0	0	0	0	0	0
1992	0.5	5761210	101069	29596	71473	37876	3015
1992	0.65	260733346	6549885	1945149	4604736	9122548	104524
1992	0.75	362921711	12610148	2079152	10530996	13620520	130337
1992	0	14598861	1224597	335453	889144	35587	20922
1992	0.01	12177175	850023	251791	598232	0	27061
1992	0.02	52181757	4857341	1447031	3410310	2590	89191
1992	0.03	39404368	4247093	944344	3302749	65700	58377
1992	0.5	4713344	222322	66208	156114	215815	6697
1992	0.65	69292210	4203154	1259391	2943763	2142251	41018
1992	0.75	19249312	1433529	296181	1137348	1460500	31298
1992	0	0	0	0	0	0	0
1992	0.5	453787	33296	10004	23292	6479	2343
1992	0.65	48144812	3874970	1158490	2716480	1727169	159606
1992	0.75	78933423	7446326	1474278	5972048	2646068	239985
1992	0	0	0	0	0	0	0
1992	0.45	1460497	31919	9416	22503	50523	969
1992	0.55	18235371	612516	181951	430565	553046	9808
1992	0.65	102514872	5284075	831280	4452795	6164248	46458
1992	0	0	0	0	0	0	0
1992	0.5	5989210	164042	48858	115184	191382	35534
1992	0.65	50995006	2133302	636484	1496818	2648182	222087
1992	0.75	83048358	3935784	767348	3168436	9830296	367480
1992	0	0	0	0	0	0	0
1992	0.5	30651375	1449840	432936	1016904	1317650	52258
1992	0.65	202804347	16236526	4842743	11393783	20212960	411872
1992	0.75	198091965	18145667	3533193	14612474	18168880	259936
1992	0	0	0	0	0	267	0
1992	0.5	314008720	18155452	5433662	12721790	32770262	2776741
1992	0.65	6130296702	437095676	130819933	306275741	609686604	59271513
1992	0.75	2621600601	168048290	28653607	139394683	160142617	17683170
1993	0.35	110527	12697	3810	8887	34	976
1993	0.5	5298001	231302	69501	161801	863224	14552
1993	0.65	396210003	22568208	6735908	15832300	88748099	718001
1993	0.75	201116936	17356374	2919668	14436706	54324084	327557
1993	0.65	284527	2652	794	1858	0	2033
1993	0.7	40290	274	82	192	0	170
1993	0.75	59920	527	158	369	15399	359
1993	0.8	3902304	61973	18583	43390	65664	21315
1993	0.85	4167829	105927	31765	74162	43772	22990
1993	0.9	17192305	646622	190060	456562	921874	79438
1993	0.5	4414	119	37	82	0	171
1993	0.65	439997	14692	4450	10242	15453	7075
1993	0.75	1509581	47232	12736	34496	826710	10422
1993	0.35	16659	388	112	276	0	17
1993	0.5	6615056	110825	33251	77574	174963	3394
1993	0.65	293833178	7325387	2186469	5138918	15790750	116994
1993	0.75	323258668	11139829	1838199	9301630	27652331	115196
1993	0	16121951	1475192	421270	1053922	420463	19953
1993	0.01	15695708	1111432	329394	782038	2322	33398
1993	0.02	57303287	5366843	1598733	3768110	0	93939
1993	0.03	38196950	4132705	920048	3212657	414114	54569
1993	0.35	531986	9186	2680	6506	0	13
1993	0.5	8929757	498505	149047	349458	466163	15390
1993	0.65	103596809	6223847	1881460	4342387	8154501	37398
1993	0.75	33898660	1615162	336053	1279109	732431	35451
1993	0	0	0	0	0	0	0
1993	0.35	50351	2762	822	1940	8753	1058
1993	0.5	728204	41282	12524	28758	238237	3049
1993	0.65	29222831	2369579	707945	1661634	5897056	95517
1993	0.75	54208677	5188868	1023783	4165085	12504227	161809
1993	0.35	1714435	49319	14576	34743	23649	1249
1993	0.45	1463629	31400	9343	22057	13385	1084
1993	0.55	19979036	690380	205565	484815	459221	10581
1993	0.65	79567452	4356907	698367	3658540	4790832	45344
1993	0	0	0	0	0	0	0
1993	0.35	763088	17536	5202	12334	41289	8739
1993	0.5	6327102	210300	62599	147701	231537	35243
1993	0.65	52221234	2397663	715131	1682532	3756357	214487
1993	0.75	66751236	3469937	685763	2784174	10786637	281015
1993	0	0	0	0	0	0	0
1993	0.35	2567379	82877	24921	57956	19195	15200
1993	0.5	37007979	1934050	578466	1355584	1172202	64543
1993	0.65	252407056	20291770	6057439	14234331	31503982	439514
1993	0.75	170509684	15816672	3102465	12714207	30702813	223979
1993	0	0	0	0	0	0	0
1993	0.35	53347619	3141017	940422	2200595	6623059	2071241
1993	0.5	318569442	22582747	6758933	15823814	39241265	3640569
1993	0.65	6297367838	448127294	134086204	314041090	1011809934	59472826
1993	0.75	2380311655	144879017	24633925	120245093	296023329	15207456
1994	0	0	0	0	0	0	0
1994	0.35	1744540	86393	26011	60382	53063	15264
1994	0.5	9961699	669061	200670	468391	581541	37763
1994	0.65	402225990	25206203	7542517	17663686	16038174	750049
1994	0.75	164197670	16051251	2688926	13362325	18833562	278351
1994	0	0	0	0	0	0	0
1994	0.65	81697169	818531	244842	573689	0	667687
1994	0.7	6775293	94080	28180	65900	501	35712
1994	0.75	23555051	319647	95761	223886	24612	112927
1994	0.8	47962274	848548	254245	594303	36191	220781
1994	0.85	35394754	915477	274317	641160	12326	157178
1994	0.9	126350419	5321953	1557577	3764376	444181	578732
1994	0	0	0	0	0	0	0
1994	0.35	95	4	1	3	0	6
1994	0.5	5996	192	59	133	3308	196
1994	0.65	17684	2386	719	1667	0	694
1994	0.75	31506	1290	332	958	25306	731
1994	0	0	0	0	0	0	0
1994	0.35	367308	6015	1823	4192	0	295
1994	0.5	5720144	94991	28161	66830	18306	2848
1994	0.65	284230315	7340882	2201319	5139563	6205868	111495
1994	0.75	292490509	10368304	1707250	8661054	10184687	102087
1994	0	14512235	1385697	398755	986942	38056	17621
1994	0.35	3247840	103794	31548	72246	15793	7914
1994	0.5	24569512	1575711	466755	1108956	422223	49199
1994	0.65	216857509	14644188	4405243	10238945	10338476	158821
1994	0.75	106512670	8441061	1857376	6583685	25683920	122000
1994	0	0	0	0	0	0	0
1994	0.35	321149	14622	4435	10187	1350	3451
1994	0.5	1458644	83438	24749	58689	41390	5957
1994	0.65	36689137	3014673	901113	2113560	483894	114516
1994	0.75	72641119	7512790	1466421	6046369	1040138	208864
1994	0	0	0	0	0	0	0
1994	0.35	583977	16341	4836	11505	0	427
1994	0.45	1352549	29813	8753	21060	2365	825
1994	0.55	20385342	718792	214485	504307	496961	26377
1994	0.65	63065804	3590574	589350	3001224	3008233	64034
1994	0	0	0	0	0	0	0
1994	0.35	1948961	111862	33499	78363	9688	40098
1994	0.5	8449103	305810	90972	214838	196300	59647
1994	0.65	58991940	3025681	906582	2119099	1765834	276165
1994	0.75	61542374	3606202	702842	2903360	2893520	304537
1994	0	0	0	0	0	0	0
1994	0.35	6183474	199703	60218	139485	189537	50547
1994	0.5	49167864	2389527	711575	1677952	1701738	76526
1994	0.65	280608262	22997496	6870531	16126965	25253115	480144
1994	0.75	186845660	17675765	3427490	14248275	24363464	222981
1994	0	0	0	0	0	0	0
1994	0.35	119409635	8690881	2599632	6091249	2489547	5324749
1994	0.5	416521458	32867519	9839676	23027843	15306603	5024709
1994	0.65	7809305467	582052201	174150630	407901569	369861668	68694980
1994	0.75	2564487268	166196451	28255939	137940511	63080803	15232183
1995	0	0	0	0	0	0	0
1995	0.5	132160051	6669999	6017763	652236	2339509	529887
1995	0.65	392732193	28718094	11419839	17298255	39640675	734248
1995	0.75	105456996	11989065	2742863	9246202	18896780	178913
1995	0	0	0	0	0	0	0
1995	0.65	108850	1530	871	659	0	390
1995	0.7	85216043	969554	749312	220242	86279	380195
1995	0.75	28519582	381542	216326	165216	99165	112281
1995	0.8	142973194	2637864	1106140	1531724	552442	454692
1995	0.85	63534509	1624663	523402	1101261	281142	221941
1995	0.9	80956085	3083702	757473	2326229	1131025	300856
1995	0	0	0	0	0	0	0
1995	0.5	214874575	4320609	4188804	131805	3991828	178414
1995	0.65	353024648	9437197	3915069	5522128	35465635	139781
1995	0.75	251277491	9439775	2217001	7222774	44057836	88804
1995	0	12924617	934966	529067	405899	93186	15408
1995	0.35	1805088	59848	59848	0	5880	3696
1995	0.5	285103682	10534156	10215714	318442	1626858	346433
1995	0.55	2499047	191757	95850	95907	0	5468
1995	0.6	2338483	196796	82263	114533	0	4698
1995	0.65	194189848	11530133	5188963	6341170	11164237	82268
1995	0.7	13967862	1414274	531772	882502	0	24041
1995	0.75	100224563	7494499	2485180	5009319	9806201	102029
1995	0	0	0	0	0	0	0
1995	0.5	26982943	2248250	2167915	80335	710703	185760
1995	0.65	30353930	2560678	1081220	1479458	2857366	101954
1995	0.75	40825227	4413130	1213744	3199386	7123059	125660
1995	0	0	0	0	0	0	0
1995	0.45	224119932	5272009	5247359	24650	2422382	195953
1995	0.5	0	0	0	0	0	10
1995	0.55	43597555	1589088	569287	1019801	2664507	23928
1995	0.65	42295761	2555555	534525	2021030	5390406	18248
1995	0	0	0	0	0	0	0
1995	0.5	274949925	8809968	8472060	337908	1362059	2656083
1995	0.65	63551215	3345910	1415557	1930353	4418182	280750
1995	0.75	46912143	2723401	760505	1962896	2770073	206000
1995	0	0	0	0	0	0	0
1995	0.35	204534	7066	7066	0	365	281
1995	0.5	1151964019	45347518	43185397	2162121	16205612	3342379
1995	0.65	366495360	28328753	11455313	16873440	32075450	533047
1995	0.75	143317841	14573195	3941318	10631877	19719325	172298
1995	0	0	0	0	0	1729	0
1995	0.35	1042690	77410	77410	0	59807	27254
1995	0.5	7259663348	461941389	429954120	31987269	227807239	117400002
1995	0.65	9231219162	698157866	290817547	407340313	902033888	77836665
1995	0.75	2317070730	149768628	35428441	114340188	170870775	13499912
1996	0	0	0	0	0	0	0
1996	0.5	111618985	5886680	5261501	625179	1814988	431949
1996	0.55	1351237	107640	52816	54824	70966	3827
1996	0.6	1866947	146313	56293	90020	90952	4755
1996	0.65	345204914	26318470	10497063	15821407	19992634	654814
1996	0.7	17694099	1592591	497172	1095419	2534814	31327
1996	0.75	65527943	7729332	1757288	5972044	9465360	112835
1996	0	0	0	0	0	0	0
1996	0.65	68877635	1345470	1345470	0	0	421547
1996	0.7	94605919	1098074	825463	272611	62555	386914
1996	0.75	40047597	564007	316146	247861	150364	137894
1996	0.8	132841556	2539722	1055173	1484549	1015072	391226
1996	0.85	72950962	1964247	637246	1327001	1166645	224138
1996	0.9	110380440	4405524	1110908	3294616	4671929	340243
1996	0	0	0	0	0	0	0
1996	0.5	140852167	2909189	2778667	130522	1009252	114407
1996	0.55	1120735	31077	15630	15447	17314	490
1996	0.6	762601	21915	9033	12882	140800	326
1996	0.65	430233417	11970635	4990505	6980130	30202036	167920
1996	0.7	26952643	842449	268753	573696	3649147	9706
1996	0.75	292037767	11147986	2620686	8527300	41418579	100742
1996	0	0	0	0	0	0	0
1996	0.5	94932215	1727077	1723863	3214	1282	66
1996	0.6	187756	5425	2296	3129	0	0
1996	0.65	1107163	23411	10255	13156	0	0
1996	0.75	9147710	341678	102500	239178	0	0
1996	0	63114432	4288885	2014815	2274070	1171854	316473
1996	0	0	0	0	0	0	0
1996	0.5	34256839	1283493	609219	674274	433577	201447
1996	0.55	8899925	384428	151188	233240	265619	49796
1996	0.6	24791829	1093883	343319	750564	379564	120272
1996	0.65	1587184068	82688222	25986657	56701564	31326139	7392646
1996	0.7	490514581	29244754	6913369	22331385	9766752	2081451
1996	0.75	372384189	27147546	4711910	22435636	11309942	1491960
1996	0	155700	11733	6540	5193	0	325
1996	0.5	640246297	27207465	25742683	1464782	5092331	596381
1996	0.55	2376454	176006	87971	88035	2600	4693
1996	0.6	3586956	279867	117359	162508	8760	5551
1996	0.65	179062713	10269768	4575980	5693788	8821372	84630
1996	0.7	28754068	2358165	845087	1513078	2224112	15234
1996	0.75	86055514	6406900	2194727	4212173	5555518	74979
1996	0	0	0	0	0	0	0
1996	0.5	39796655	3363084	3165211	197873	116169	209481
1996	0.55	409238	34775	17373	17402	57178	1604
1996	0.6	314778	38931	16056	22875	19352	1119
1996	0.65	59795273	5528258	2337600	3190658	1735952	170814
1996	0.7	2877340	332629	114065	218564	23575	8484
1996	0.75	65814348	7522275	2068955	5453320	1436850	171785
1996	0	0	0	0	0	0	0
1996	0.5	136700254	5901346	5845427	55919	1902857	101791
1996	0.55	32757133	1576718	793170	783548	1668169	15625
1996	0.6	425948	25533	10519	15014	10035	184
1996	0.65	76126590	4615360	1924727	2690633	8629711	30420
1996	0.7	2268372	182170	58112	124058	502153	794
1996	0.75	4371553	462356	108651	353705	1337309	1464
1996	0	0	0	0	0	0	0
1996	0.5	234539174	7283572	6976318	307254	504779	1666889
1996	0.55	759745	32293	16137	16156	4200	3324
1996	0.6	1991168	118910	48755	70155	458	8453
1996	0.65	61953397	3252702	1375983	1876719	2287407	216149
1996	0.7	1879663	97884	33661	64223	33909	6235
1996	0.75	38921528	2349777	654118	1695659	1332941	140718
1996	0	0	0	0	0	0	0
1996	0.5	1047356837	45404298	42280182	3124116	24597920	2572531
1996	0.55	3761982	241512	116343	125169	188726	4649
1996	0.6	6661298	501553	195089	306464	296008	6663
1996	0.65	371727737	28513562	11614953	16898609	35539629	511697
1996	0.7	18149666	1781395	584428	1196967	1152114	19930
1996	0.75	130727496	13525394	3744406	9780988	14510588	153069
1996	0	0	0	0	0	53885	0
1996	0.5	6504489272	443376679	403468084	39908595	234304534	92427495
1996	0.55	66102067	7255789	3658839	3596950	9377120	554350
1996	0.6	64356246	6488661	2714532	3774129	7350938	433793
1996	0.65	9897856109	809261512	337293573	471967946	823909425	77343877
1996	0.7	381871449	22665380	7240937	15424443	20247618	1869376
1996	0.75	2040364607	141264861	33350915	107913946	105698435	10240110
1997	0	104438	5606	5606	0	0	595
1997	0.5	96560837	5649189	5023851	625338	2100287	409249
1997	0.55	2027338	159836	78618	81218	121554	6511
1997	0.6	2295989	158209	61005	97204	134054	5949
1997	0.65	301827485	23333138	9287985	14045153	32334261	636752
1997	0.7	19233811	1720643	533428	1187215	3001846	37418
1997	0.75	45156589	5151218	1163581	3987637	8265164	84825
1997	0	3935086	89672	64917	24755	0	18254
1997	0.65	25987384	542553	542553	0	0	150891
1997	0.7	75929325	882263	675526	206737	0	301776
1997	0.75	33413707	483143	269991	213152	4212	111979
1997	0.8	95068214	1784242	741173	1043069	108289	284330
1997	0.85	50668075	1344730	442158	902572	256573	161383
1997	0.9	123963516	4663867	1197039	3466828	2312595	375417
1997	0	0	0	0	0	0	0
1997	0.65	163756954	4804994	1977259	2827735	453864	859417
1997	0.66	405221	11053	4343	6710	0	1998
1997	0.67	780545	22548	8411	14137	0	4016
1997	0.68	612094	22006	7693	14313	0	3086
1997	0.69	5134216	148757	47864	100893	4077	23421
1997	0.7	19617346	757795	242311	515484	58155	95384
1997	0.71	2231070	88493	27257	61236	3696	10194
1997	0.72	1833668	60121	17297	42824	5811	8683
1997	0.73	316801	14391	3980	10411	0	1614
1997	0.74	45373492	2118366	482233	1636133	303869	207038
1997	0.75	15014320	624478	145749	478729	146905	65616
1997	0.76	65441	2250	718	1532	0	311
1997	0.77	66900	2465	775	1690	0	345
1997	0.78	202716	7118	2255	4863	0	1020
1997	0.79	19354	640	195	445	0	92
1997	0	452322	16419	12365	4054	0	368
1997	0.5	100329319	2636579	2367933	268646	753531	78248
1997	0.55	1579000	49379	24843	24536	24445	685
1997	0.6	3348663	111931	46115	65816	105784	1459
1997	0.65	487087165	14935629	6227333	8708296	18157705	186596
1997	0.7	35910146	1172576	374050	798526	2114062	12759
1997	0.75	321388956	13487404	3169718	10317686	20772797	109183
1997	0	82915	2073	2073	0	0	0
1997	0.5	110347247	2002242	1984915	17327	1995	0
1997	0.6	48300	1401	593	808	0	0
1997	0.65	1199737	26671	11679	14992	0	0
1997	0.7	4240832	139960	51084	88876	0	0
1997	0.75	8512873	323926	97176	226750	0	0
1997	0	75678931	2677081	1143309	1533772	2484226	384312
1997	0	1168987	74634	21308	53326	0	6410
1997	0.5	78997710	6472859	3095596	3377263	2559687	728903
1997	0.55	17953774	1682150	672682	1009468	742355	143546
1997	0.6	50183133	3693637	1160261	2533376	1321565	305548
1997	0.65	2655852713	194951740	61127272	133824469	80184332	17544041
1997	0.7	601718477	38747993	8894701	29853292	10088191	2921744
1997	0.75	453769153	35105509	5948362	29157147	13437430	2091285
1997	0	1778578	46830	46653	177	0	1207
1997	0.5	678067597	26060890	24183359	1877531	2051500	709479
1997	0.55	6862754	518285	260004	258281	16716	11957
1997	0.6	9145992	737341	308447	428894	46301	13316
1997	0.65	204980196	12974682	5864136	7110546	4223767	131008
1997	0.7	30070227	2799617	997181	1802436	1262126	14807
1997	0.75	111713542	8772934	3238974	5533960	7329326	117594
1997	0	31959	2794	1182	1612	0	99
1997	0.5	30619472	2710126	2469967	240159	88476	171915
1997	0.55	660655	48124	24055	24069	6529	2410
1997	0.6	245948	28087	11514	16573	360	882
1997	0.65	62809910	5673575	2398969	3274606	2036610	192670
1997	0.7	3090679	336661	115473	221188	88989	9792
1997	0.75	50234872	5564303	1530262	4034041	2064353	141362
1997	0	58760	2975	2287	688	0	43
1997	0.5	102136274	4557725	4477937	79788	2132092	82456
1997	0.55	30423078	1572662	791057	781605	2608666	18488
1997	0.6	884745	47731	19664	28067	46882	399
1997	0.65	109717219	7171130	2990383	4180747	17246970	45660
1997	0.7	4648828	393893	125657	268236	1440095	1536
1997	0.75	7913671	907170	213164	694006	2616633	2418
1997	0	0	0	0	0	0	0
1997	0.5	18486939	830344	744838	85506	235689	47912
1997	0.55	191802	10117	5057	5060	11466	248
1997	0.6	25850	2301	943	1358	0	47
1997	0.65	23972660	1673364	710287	963077	2439272	30856
1997	0.7	1946623	114084	40478	73606	181670	2220
1997	0.75	5167016	430931	125098	305833	323849	5285
1997	0	5805295	302297	248113	54184	0	10411
1997	0.5	1214531929	56072345	51517918	4554427	14770081	2170860
1997	0.55	12628835	754443	372389	382054	461853	11283
1997	0.6	11872529	974559	380892	593667	964890	10931
1997	0.65	361484003	29238689	11937158	17301531	30736876	482605
1997	0.7	17968396	1655705	548539	1107166	1167648	17763
1997	0.75	134749033	13786364	3828248	9958116	10886271	149594
1997	0	21677550	1240383	893258	347125	426	200968
1997	0.5	5476065171	375026509	331513690	43512819	93565746	72288181
1997	0.55	103845785	10906440	5493953	5412487	5150985	736216
1997	0.6	74865533	7314837	3032141	4282696	3307063	518079
1997	0.65	8537201073	697301010	290640462	406660550	506539404	66357707
1997	0.7	384192047	22892600	7312234	15580366	16703002	1904147
1997	0.75	1464625904	100947399	23889259	77058140	58434646	7191481
1998	0	0	0	0	0	0	0
1998	0.5	116463978	6576322	5863796	712526	4129889	486875
1998	0.55	2981089	258693	128689	130004	521526	8164
1998	0.6	2962701	199632	79341	120291	299082	6874
1998	0.65	310979223	23987478	9535463	14452015	30096953	651771
1998	0.7	24177867	2283203	710196	1573007	2933552	47447
1998	0.75	44465477	4993674	1125994	3867680	7084471	80352
1998	0	0	0	0	0	0	0
1998	0.65	39851744	863861	863555	306	0	268162
1998	0.7	76902746	898580	673439	225141	0	299955
1998	0.75	34770407	477692	242211	235481	0	110176
1998	0.8	101837580	1821299	757335	1063964	80222	295663
1998	0.85	65866932	1614306	510544	1103762	105937	201420
1998	0.9	229309616	8009256	1906425	6102831	1988550	657654
1998	0	0	0	0	0	0	0
1998	0.65	197630089	5920904	2332530	3588374	5206591	1002388
1998	0.66	358977	7873	3049	4824	16286	1804
1998	0.67	891628	26037	9451	16586	3376	4383
1998	0.68	540464	18013	6253	11760	2169	2454
1998	0.69	455445	15155	4990	10165	23796	2218
1998	0.7	34375962	1367086	405314	961772	1190745	159175
1998	0.71	867840	33840	8755	25085	30679	3888
1998	0.72	679253	28087	7548	20539	27186	2945
1998	0.73	258845	6962	1882	5080	5187	1122
1998	0.74	45790	1681	422	1259	5974	185
1998	0.75	64236340	2938631	650159	2288472	4093260	277563
1998	0.76	92940	6820	1972	4848	0	502
1998	0.77	8932	483	147	336	0	63
1998	0.79	40600	1829	553	1276	0	200
1998	0	0	0	0	0	0	0
1998	0.5	80166259	2116125	1881429	234696	1334897	58852
1998	0.55	2861689	83996	42252	41744	104872	1208
1998	0.6	4125286	142379	58658	83721	211493	1663
1998	0.65	435209519	14191306	5916032	8275274	42538853	161751
1998	0.7	36242191	1250251	398818	851433	4563308	12527
1998	0.75	255499735	10880582	2557113	8323469	32170606	84036
1998	0	0	0	0	0	0	0
1998	0.5	136619338	2572581	2567752	4829	0	0
1998	0.55	17252	466	234	232	0	0
1998	0.6	27600	828	350	478	0	0
1998	0.65	7875446	232597	101878	130719	0	0
1998	0.7	4236667	139810	51029	88781	0	0
1998	0.75	313166	13017	3902	9115	3569	0
1998	0	0	0	0	0	0	0
1998	0.5	14867301	1063419	915335	148084	289598	34657
1998	0.65	3084663	212877	93241	119636	33175	3375
1998	0.7	319575	63907	23327	40580	203171	915
1998	0.75	1338801	92474	27742	64732	50	694
1998	0	25467	1325	229	1096	0	258
1998	0.5	9682745	625413	385253	240160	1060247	89854
1998	0.55	3363935	189371	92653	96718	437783	25229
1998	0.6	852937	37699	14234	23465	283165	6222
1998	0.65	11593172	557416	231535	325881	2238696	75352
1998	0.7	9127567	237967	85051	152916	442498	38873
1998	0.75	55074709	1330132	401673	928459	3104930	213736
1998	0	0	0	0	0	0	0
1998	0.5	106616552	8130331	3797453	4332878	6657103	932450
1998	0.55	28995098	2295456	884177	1411279	2832617	226348
1998	0.6	67541105	4762756	1461045	3301711	3020778	423234
1998	0.65	3028513629	219763000	67030310	152732692	130247646	18330089
1998	0.7	717824105	47673960	10574760	37099200	31594892	3232302
1998	0.75	488713396	40202288	6520160	33682128	35709510	2104066
1998	0	0	0	0	0	0	0
1998	0.3	9767720	1958587	1958587	0	135014	7235
1998	0.5	711556	136228	81736	54492	9162	301
1998	0	0	0	0	0	0	0
1998	0.5	1111428757	26997156	24614524	2382632	1095528	767530
1998	0.55	9852513	480125	240613	239512	151126	8267
1998	0.6	5683689	395675	165633	230042	176403	8202
1998	0.65	202437039	12212539	5330539	6882000	3924212	109000
1998	0.7	21048069	2620679	919785	1700894	2405864	12538
1998	0.75	90394018	7304781	2377409	4927372	8714795	91423
1998	0.8	38400	1348	359	989	0	40
1998	0.85	11858196	523854	134543	389311	62760	9556
1998	0	0	0	0	0	0	0
1998	0.5	30827182	2635982	2381016	254966	576893	162681
1998	0.55	52797	3248	1629	1619	18770	167
1998	0.6	122877	19607	8038	11569	79940	418
1998	0.65	54254856	5000101	2114311	2885790	1608905	148973
1998	0.7	6104715	656580	225806	430774	209605	16339
1998	0.75	43006856	4799734	1320005	3479729	1310774	110992
1998	0	0	0	0	0	0	0
1998	0.5	46782623	2274163	2161353	112810	1810597	40845
1998	0.55	26592567	1447752	728251	719501	2725398	12776
1998	0.6	1564908	94567	38953	55614	168474	673
1998	0.65	151228445	9960549	4153578	5806971	33902285	69788
1998	0.7	7753056	656979	209574	447405	2989143	2569
1998	0.75	13721121	1395548	327929	1067619	5376701	4304
1998	0	0	0	0	0	0	0
1998	0.5	22998332	1168266	1018006	150260	617843	61852
1998	0.55	454842	28946	14470	14476	7488	925
1998	0.6	243880	20253	8303	11950	19481	206
1998	0.65	34912400	2689632	1138289	1551343	3427417	42164
1998	0.7	2287391	165661	57324	108337	164621	2788
1998	0.75	5377887	523723	145890	377833	255751	6172
1998	0	0	0	0	0	0	0
1998	0.5	1561482870	73334697	66942207	6392490	25854756	2724731
1998	0.55	15805879	1144259	555214	589045	880385	17002
1998	0.6	17219537	1520216	587658	932558	1603860	17822
1998	0.65	409875658	34137763	14090604	20047159	50894941	527396
1998	0.7	18939754	1699759	570361	1129398	3824812	18394
1998	0.75	121219501	12584983	3432915	9152068	17478348	139155
1998	0	0	0	0	0	0	0
1998	0.5	5865277117	390928074	339577185	51350889	296970435	70360372
1998	0.55	130891091	14161258	7128913	7032345	27898925	962339
1998	0.6	104450772	9358682	3896628	5462054	15192384	651194
1998	0.65	9003472357	704445017	293644857	410800160	703696798	65296757
1998	0.7	489650436	29128181	9310798	19817383	28915984	2285257
1998	0.75	1409863047	96090839	22750749	73340090	75456319	6504363
1999	0	0	0	0	0	0	0
1999	0.5	110998896	5385150	4602437	782713	2265513	449438
1999	0.55	4493718	298019	134447	163572	275289	12620
1999	0.6	2891002	196520	68953	127567	441092	8193
1999	0.65	259729441	19595692	7728998	11866694	30084444	555068
1999	0.7	107185568	9893753	2942464	6951289	19743760	214496
1999	0.75	74409576	8282784	1852160	6430624	15365348	138603
1999	0	0	0	0	0	0	0
1999	0.65	62448291	1310960	1310107	853	841124	1929245
1999	0.7	56761466	994440	614684	379756	18247	557733
1999	0.75	20388403	313791	144338	169453	59923	74489
1999	0.8	87694875	1723523	701456	1022067	413121	660697
1999	0.85	60707476	1451411	431313	1020098	561243	247877
1999	0.9	228849599	7896743	1751414	6145329	12727393	748470
1999	0	0	0	0	0	0	0
1999	0.65	193315777	7050389	2732983	4317406	1994526	1080799
1999	0.66	151400	4622	1633	2989	0	771
1999	0.67	698946	25556	8609	16947	7013	3223
1999	0.68	1027090	37776	12419	25357	5402	4543
1999	0.69	850309	28195	8328	19867	3611	3906
1999	0.7	61714351	2908968	806891	2102077	1039247	314952
1999	0.71	142743	5286	1313	3973	5376	736
1999	0.72	919068	44594	10564	34030	691	4133
1999	0.73	234889	11954	2756	9198	544	996
1999	0.74	9453	355	72	283	0	45
1999	0.75	124620402	7418249	1510246	5908003	3147674	597190
1999	0.8	11289171	683534	90679	592855	454426	59484
1999	0	0	0	0	0	0	0
1999	0.5	50428265	1115388	1018340	97048	460383	40252
1999	0.55	2660416	69676	32119	37557	46251	1201
1999	0.6	2176317	65631	24809	40822	222680	890
1999	0.65	260418339	8022402	3344801	4677601	23304094	97153
1999	0.7	103217585	3781246	1206222	2575024	11985161	35851
1999	0.75	301783826	13007264	3056547	9950717	44016596	100078
1999	0	0	0	0	0	0	0
1999	0.5	146110674	2753573	2747642	5931	673	0
1999	0.55	17332	468	217	251	0	0
1999	0.65	1498752	35309	15594	19715	0	0
1999	0.7	11014035	364929	133194	231735	1288	0
1999	0.75	1866399	66081	20643	45438	6110	0
1999	0	0	0	0	0	0	0
1999	0.5	15383723	1109491	952560	156931	42072	38796
1999	0.6	49008	4928	1907	3021	0	83
1999	0.65	3327442	242003	105998	136005	0	3963
1999	0.7	322171	67063	24479	42584	157603	962
1999	0.75	1667784	116299	34890	81409	0	1121
1999	0	0	0	0	0	0	0
1999	0.5	3761614	203645	114961	88684	152957	41405
1999	0.55	1335805	57110	26428	30682	42902	12441
1999	0.6	669943	15641	5733	9908	2431	5196
1999	0.65	36759710	979356	363620	615736	1097012	220503
1999	0.7	19222531	513662	138596	375066	311312	103121
1999	0.75	164614180	5063612	1012739	4050873	3820529	769831
1999	0.8	33942	3024	419	2605	5547	324
1999	0.85	912253	100396	13245	87151	212682	10849
1999	0	0	0	-50	50	0	0
1999	0.5	121576674	10622264	4668776	5953488	8326457	1193699
1999	0.55	38335215	3772005	1371761	2400244	3967409	346444
1999	0.6	46586430	4278604	1239158	3039446	3965901	363377
1999	0.65	3242113536	279836729	86364618	193472110	271127367	23375198
1999	0.7	1801662826	150090783	34167929	115922853	114090726	10939917
1999	0.75	2119921703	197223565	33110049	164113518	236301967	10674879
1999	0.8	154242807	16734160	1886322	14847838	15080285	721271
1999	0.85	353759190	65203886	5010604	60193282	145540592	1978832
1999	0	0	0	0	0	0	0
1999	0.5	332027	8433	5245	3188	13218	2483
1999	0.55	17490	979	402	577	11739	125
1999	0.6	15746	866	303	563	0	107
1999	0.65	3134186	172935	52339	120596	913021	19010
1999	0.7	1195138	74111	17943	56168	501388	5940
1999	0.75	3245224	258906	48476	210430	1577666	16430
1999	0	0	0	0	0	0	0
1999	0.5	10564696	2034175	1848750	185425	88125	8011
1999	0.65	3311	682	298	384	0	1
1999	0.75	25919	9732	3976	5756	16511	16
1999	0	0	0	0	0	0	0
1999	0.5	2614979176	37346046	34649709	2696337	3098418	826911
1999	0.55	18235879	774270	356626	417644	75305	11635
1999	0.6	8319535	443689	170000	273689	442642	7306
1999	0.65	224840970	14018286	6094075	7924211	6964907	128593
1999	0.7	57279391	4738499	1700139	3038360	1775648	24168
1999	0.75	145858907	11144014	3521109	7622905	8990372	113259
1999	0.8	394672	15041	3999	11042	0	463
1999	0.85	11777199	485606	120179	365427	31208	12517
1999	0	0	0	0	0	0	0
1999	0.5	18221213	1610145	1414361	195784	184702	127873
1999	0.55	147506	11928	5462	6466	6983	574
1999	0.6	284390	39557	14871	24686	6648	1157
1999	0.65	30944710	2807706	1187346	1620360	2013029	104825
1999	0.7	15891788	1682190	576952	1105238	1407259	50874
1999	0.75	36331328	4162279	1144476	3017803	3447006	112974
1999	0.65	5076550	263019	131507	131512	450251	0
1999	0.75	7269287	352251	176119	176132	401246	0
1999	0.8	272101	9370	4684	4686	0	0
1999	0	0	0	0	0	0	0
1999	0.5	43202518	1960302	1891872	68430	1183378	44218
1999	0.55	12280378	592078	272892	319186	1235708	6433
1999	0.6	1172002	65495	24757	40738	186359	560
1999	0.65	138279798	8932296	3724102	5208194	22082066	58422
1999	0.7	54656390	4663404	1487452	3175952	15100312	19640
1999	0.75	63328397	6803349	1598720	5204629	21184538	20726
1999	0	0	0	0	0	0	0
1999	0.7	912387	7231	3942	3289	0	2676
1999	0.8	2201173	44773	12115	32658	13495	5780
1999	0.85	1546716	47884	8378	39506	17954	4295
1999	0.9	103599772	5041040	642540	4398500	8075198	249698
1999	0	0	0	0	0	0	0
1999	0.5	26860439	1393452	1094814	298638	568016	67206
1999	0.55	808184	65953	30209	35744	9111	1688
1999	0.6	204607	12979	4882	8097	28909	328
1999	0.65	27872327	2098438	884154	1214284	2507116	36131
1999	0.7	14972729	1305803	454175	851628	1882709	15371
1999	0.75	9899052	975959	282263	693696	831626	10186
1999	0	0	0	0	0	0	0
1999	0.5	1638753065	76831785	67767705	9064080	72746823	3022253
1999	0.55	48780943	3413681	1528133	1885548	4896876	44082
1999	0.6	15963769	1365758	479805	885953	1914190	17152
1999	0.65	553238875	48827902	20115278	28712624	97540435	630720
1999	0.7	76658602	8171457	2723233	5448224	15949141	130355
1999	0.75	304885606	33051509	8879205	24172304	53582587	283687
1999	0	0	0	-576	576	0	0
1999	0.5	4209693785	284722430	243465677	41256753	129282110	56856086
1999	0.55	167971036	20141419	9294354	10847065	19973695	1331215
1999	0.6	93597242	9206328	3485230	5721098	9085701	694939
1999	0.65	6326071499	586536498	244422507	342113988	639219260	51727041
1999	0.7	1710056219	144163824	46018322	98145502	145290904	12295958
1999	0.75	1458516262	124195653	29554752	94640901	144228230	8209562
1999	0.8	71843323	5462766	944735	4518031	3916996	403024
1999	0.85	67982020	6484163	842509	5641654	16020475	408100
2000	0	0	0	0	0	0	0
2000	0.5	103975132	5084148	4333679	750469	6324050	415910
2000	0.55	4467168	320373	144108	176265	657196	12532
2000	0.6	2269719	153560	54916	98644	546619	5547
2000	0.65	257183230	20131154	7885537	12245617	47251936	561562
2000	0.7	103811947	10370394	3061889	7308505	34615887	220535
2000	0.75	90838681	11141836	2410379	8731457	38364973	176344
2000	0	0	0	0	0	0	0
2000	0.65	69287330	1392951	1390852	2099	7793786	2284919
2000	0.7	53689888	976868	594381	382487	938210	552378
2000	0.75	19066692	295715	130276	165439	107600	138935
2000	0.8	104676849	1957567	785836	1171731	1449693	723759
2000	0.85	77288886	1769947	513966	1255981	764484	374176
2000	0.9	497959057	16496627	3449150	13047477	14413636	1599258
2000	0	0	0	0	0	0	0
2000	0.65	244194473	11385480	3841809	7543671	4245998	1483224
2000	0.66	86424	2835	992	1843	0	377
2000	0.67	627890	28862	8272	20590	0	2333
2000	0.68	534209	16928	5113	11815	3052	2244
2000	0.69	451550	24808	6407	18401	6993	2911
2000	0.7	148502624	10253962	2459959	7794003	3657698	864460
2000	0.71	339240	18091	3292	14799	2513	1387
2000	0.72	282873	13074	2591	10483	256	1209
2000	0.73	421923	25273	5800	19473	2854	1557
2000	0.74	224135	21005	4184	16821	16577	1716
2000	0.75	251384645	19535577	3434914	16100663	8014192	1235138
2000	0.79	71322	4544	540	4004	0	289
2000	0.8	20019253	1281627	199934	1081693	476615	84071
2000	0.85	30216908	2438493	285769	2152724	2457656	134796
2000	0	0	0	0	0	0	0
2000	0.5	37914937	843533	750000	93533	349965	29880
2000	0.55	1617045	44732	20622	24110	16704	766
2000	0.6	1057050	33646	12714	20932	8539	459
2000	0.65	184392903	5810077	2422461	3387616	6760595	70107
2000	0.7	68016053	2545039	811878	1733161	3163854	24318
2000	0.75	224974100	9852810	2315425	7537385	14776915	76936
2000	0.8	15294574	550218	95182	455036	494772	4793
2000	0.85	97257912	3971661	516312	3455349	5040322	28827
2000	0	0	0	0	0	0	0
2000	0.5	635090932	12442411	10899557	1542854	3167828	0
2000	0.55	2021078	25376	11724	13652	0	0
2000	0.6	1465669	23454	9077	14377	0	0
2000	0.65	27778179	687684	301203	386481	888230	0
2000	0.7	11497363	303499	110776	192723	20693	0
2000	0.75	22926009	498648	149590	349058	2341625	0
2000	0	0	0	0	0	0	0
2000	0.5	14474503	915268	765540	149728	40337	28935
2000	0.6	49223	4983	1929	3054	9239	84
2000	0.65	4513469	329646	144385	185261	34849	6523
2000	0.7	1613658	165273	60326	104947	79752	2731
2000	0.75	3571858	324617	97385	227232	249554	4321
2000	0	0	0	0	0	0	0
2000	0.5	5397329	239791	138471	101320	368977	57926
2000	0.55	1385500	57042	26720	30322	104623	9762
2000	0.6	254649	8519	2921	5598	5088	2226
2000	0.65	45742815	1511446	564183	947263	1453021	302585
2000	0.7	27747208	847554	232394	615160	863352	142663
2000	0.75	193122321	6288040	1304537	4983503	4820337	873142
2000	0.8	806291	77169	12940	64229	154482	8882
2000	0.85	8693291	1024813	127817	896996	2984651	80863
2000	0	0	0	0	0	0	0
2000	0.5	19193094	397037	227844	169193	127058	0
2000	0.55	610551	17095	7480	9615	7742	0
2000	0.6	1336251	38137	13007	25130	55662	0
2000	0.65	13030187	541789	188541	353248	1665145	0
2000	0.7	538824	24899	6223	18676	35863	0
2000	0.75	1411898	106824	18695	88129	178105	0
2000	0	0	0	0	0	0	0
2000	0.5	120821192	9810985	3959917	5851068	6770454	1117342
2000	0.55	37655245	3341127	1101167	2239960	2003009	297589
2000	0.6	58427671	5150065	1355174	3794891	4145755	428197
2000	0.65	3886627814	325446791	93465909	231980882	316802822	26786209
2000	0.7	2346444076	190399971	39978903	150421068	151077310	13379316
2000	0.75	2397567234	209014035	31602186	177411847	167272163	11835276
2000	0.8	627356931	60797625	6461880	54335745	48034867	2650637
2000	0.85	889037609	104426754	8372148	96054606	109093370	3535707
2000	0	0	0	0	0	0	0
2000	0.5	3349898	81564	74662	6902	227437	37188
2000	0.55	20862	396	188	208	0	193
2000	0.6	59183	1972	612	1360	4032	338
2000	0.65	2727430	138797	48051	90746	437236	19519
2000	0.7	670658	44202	11207	32995	81413	3425
2000	0.75	4616822	339412	63098	276314	1114369	24421
2000	0	0	0	0	0	0	0
2000	0.5	11445545	2307137	2065078	242059	496448	8374
2000	0.65	142220	32480	14658	17822	17468	42
2000	0.75	60181	20025	7786	12239	28838	26
2000	0	0	0	0	0	0	0
2000	0.5	2529180499	45468907	41683995	3784912	3030005	879857
2000	0.55	31525616	1292534	597481	695053	198524	14148
2000	0.6	35442313	1452086	561829	890257	84615	6165
2000	0.65	251775911	18193232	7842261	10350971	11708897	198106
2000	0.7	40582175	3445919	1199280	2246639	4918030	21967
2000	0.75	358627407	26583811	7251248	19332563	60463492	167270
2000	0.8	178358	5729	1524	4205	0	144
2000	0.85	18117130	838628	201875	636753	396856	14017
2000	0	0	0	0	0	0	0
2000	0.5	26740552	845823	812194	33629	0	14030
2000	0.55	87890	2848	1304	1544	0	34
2000	0.6	186120	10207	3909	6298	0	132
2000	0.65	8811579	547843	239952	307891	597916	6407
2000	0.7	1032838	59893	22523	37370	71795	336
2000	0.75	8890823	655406	216274	439132	1661075	10403
2000	0	0	0	0	0	0	0
2000	0.5	16590300	1438826	1234531	204295	405786	126382
2000	0.55	208618	21867	10015	11852	0	914
2000	0.6	172055	28218	10609	17609	8802	804
2000	0.65	25518823	2405428	1017396	1388032	745074	93746
2000	0.7	9592565	1034096	354696	679400	162517	34996
2000	0.75	56961316	6255825	1720222	4535603	2488742	189131
2000	0	0	0	0	0	0	0
2000	0.65	2416019	128417	64202	64215	141208	0
2000	0.75	6772541	255378	127682	127696	248781	0
2000	0.8	142072	4025	2012	2013	0	0
2000	0	0	0	0	0	0	0
2000	0.5	20501718	983905	945593	38312	315213	22919
2000	0.55	5450308	278321	128312	150009	235197	2879
2000	0.6	564705	37000	13991	23009	25151	308
2000	0.65	78593330	5236856	2183825	3053031	6714498	35481
2000	0.7	36266061	3256497	1038800	2217697	6730976	13654
2000	0.75	57490913	6276109	1474889	4801220	15741584	19737
2000	0	0	0	0	0	0	0
2000	0.7	242991	3449	1204	2245	0	645
2000	0.75	7912	154	22	132	0	16
2000	0.8	1999117	55084	10411	44673	0	4769
2000	0.85	2413561	101744	12937	88807	29319	5033
2000	0.9	120444156	7196014	635562	6560452	4912396	267173
2000	0	0	0	0	0	0	0
2000	0.5	27628781	1332731	1038159	294572	1141665	66620
2000	0.55	928445	76012	34813	41199	102401	1875
2000	0.6	232307	20221	7603	12618	0	382
2000	0.65	27939695	2102233	882232	1220001	1797163	36691
2000	0.7	13882353	1243013	426041	816972	1107080	14786
2000	0.75	11640931	1042919	299553	743366	1494235	12960
2000	0.8	188651	15077	3059	12018	31929	314
2000	0.85	452774	51911	7890	44021	164478	644
2000	0	0	0	0	0	0	0
2000	0.5	1740494926	78591693	68736209	9855484	27143476	3251884
2000	0.55	48021455	3191600	1437707	1753893	2902284	36499
2000	0.6	22377580	1842656	666641	1176015	2587319	21378
2000	0.65	630157143	51919859	21207391	30712468	77356654	767364
2000	0.7	90087883	9125835	2994125	6131710	11945377	186701
2000	0.75	267739779	25763099	6896851	18866248	42259161	250306
2000	0.8	139066	12734	2586	10148	0	490
2000	0.85	841005	97089	14755	82334	8900	2277
2000	0	0	0	0	0	0	0
2000	0.5	3653148492	231492437	195107595	36384842	126804392	50685443
2000	0.55	141685794	16576827	7637576	8939251	21351314	1182449
2000	0.6	90983790	8566469	3236193	5330276	9539075	679454
2000	0.65	6107663886	587035408	244183094	342852314	725002880	52348358
2000	0.7	1543553145	127247689	40616920	86630769	146538716	11190915
2000	0.75	1430539981	118299953	28002818	90297135	137296164	8170154
2000	0.8	203797612	14841373	2585203	12256170	11911453	951504
2000	0.85	472926751	45047132	5940621	39106511	90686765	1673139
2000	0	0	0	0	0	0	0
2000	0.5	10363798	1533734	858199	675535	1234587	12645
2000	0.55	3086077	510099	243827	266272	730355	3056
2000	0.6	488424	72740	30479	42261	137412	221
2000	0.65	3509073	708957	355926	353031	1250920	3446
2000	0.7	1021548	157402	71488	85914	7334	507
2000	0.75	1004344	196941	78578	118363	277037	504
2001	0.5	87558728	4225525	3668201	557324	597786	336660
2001	0.55	4016565	251998	161282	90716	47870	10594
2001	0.6	8500227	605901	387785	218116	211801	21033
2001	0.65	179829689	14020627	8272174	5748453	7166294	393021
2001	0.7	151317952	14367295	8476736	5890559	11741767	308439
2001	0.75	170281245	21280368	11704236	9576132	43167055	343981
2001	0.65	54018467	1086867	1086867	0	2089182	3167238
2001	0.7	35569797	524479	335651	188828	404488	555166
2001	0.75	21138833	477851	305820	172031	1113878	389261
2001	0.8	58046275	964225	568887	395338	1354510	787799
2001	0.85	71480422	1884619	1111927	772692	3687462	919247
2001	0.9	573580016	20464500	11255711	9208789	34109453	2271261
2001	0.65	285799020	18504443	10917794	7586649	16129852	2177880
2001	0.69	344262	26882	15861	11021	5951	3759
2001	0.7	509904915	50422127	29749286	20672841	48202655	4189636
2001	0.72	6246	1001	591	410	0	85
2001	0.73	83139	9996	5900	4096	3767	907
2001	0.74	56555026	8006974	4724116	3282858	11174466	612846
2001	0.75	579821634	59703644	32838174	26865470	67312416	3711892
2001	0.8	33202556	2351301	1128635	1222666	1900878	150698
2001	0.84	145273	15122	7258	7864	0	1195
2001	0.85	29159200	2377600	903485	1474115	2173868	124471
2001	0.5	34248661	757296	691604	65692	72182	26161
2001	0.55	1079762	30278	19380	10898	12847	503
2001	0.6	2567360	78387	50171	28216	28593	997
2001	0.65	153202945	4776111	2817876	1958235	2637197	56012
2001	0.7	88294469	3343349	1972538	1370811	2641922	30206
2001	0.75	239217696	10600386	5830238	4770148	11673790	78499
2001	0.8	22514053	823585	395306	428279	970236	6879
2001	0.85	90679413	3852142	1463735	2388407	4867518	25934
2001	0.5	650343513	14680019	12810248	1869771	2768955	0
2001	0.55	2268838	48181	30835	17346	0	0
2001	0.6	60217442	1640481	1049913	590568	2029	0
2001	0.65	30707011	912007	538090	373917	121535	0
2001	0.7	15088103	588269	347077	241192	0	0
2001	0.75	78088423	2056246	1130939	925307	783700	0
2001	0.5	14255091	866370	752129	114241	23183	25064
2001	0.6	49801	4921	3149	1772	8665	81
2001	0.65	3919017	263162	155263	107899	102537	5004
2001	0.7	2194678	200980	118581	82399	183637	3410
2001	0.75	4095558	357443	196593	160850	425182	5132
2001	0.5	5726065	148284	99997	48287	79349	53689
2001	0.55	722304	15928	10195	5733	791	5199
2001	0.6	3362498	81457	52128	29329	60892	25788
2001	0.65	33722077	936501	552545	383956	636989	221519
2001	0.7	34131444	1340098	790684	549414	1968890	225490
2001	0.75	218042978	7979850	4389105	3590745	9040231	1089444
2001	0.8	10351298	1292294	620300	671994	4952395	108946
2001	0.85	35779524	5444471	2068935	3375536	24274949	352971
2001	0.5	21564887	429713	296611	133102	383591	0
2001	0.55	396044	9912	6342	3570	0	0
2001	0.6	1457615	45230	28943	16287	71297	0
2001	0.65	9148405	388533	229234	159299	844251	0
2001	0.7	7453494	434175	256166	178009	1384188	0
2001	0.75	1194823	93043	51175	41868	197371	0
2001	0.5	153754703	16042096	10748320	5293776	16614965	1626582
2001	0.55	44649625	5166767	3306792	1859975	4990824	387251
2001	0.6	242745368	32831145	21012290	11818855	37782998	2250625
2001	0.65	2300778503	240855154	142104205	98750950	249814432	18772175
2001	0.7	3594183456	363301968	214347732	148954235	371591901	24582547
2001	0.75	3237708069	324926165	178707378	146218785	277351246	18123771
2001	0.8	1357273037	137975350	66227978	71747371	96516071	6153371
2001	0.85	905292016	107884965	40996152	66888813	104929563	3792582
2001	0.5	3497721	85815	80214	5601	77647	37186
2001	0.55	39207	1114	714	400	9939	346
2001	0.6	282221	9751	6242	3509	1038	1540
2001	0.65	2412158	126955	74899	52056	55067	15543
2001	0.7	760257	55868	32961	22907	18489	4055
2001	0.75	5394162	364033	200219	163814	133544	25383
2001	0.8	573496	44517	21367	23150	13154	3663
2001	0.85	212527	28677	10897	17780	38182	1242
2001	0	0	0	0	0	0	0
2001	0.5	32761668	4835456	4551021	284435	277732	25734
2001	0.65	152870	40751	19121	21630	0	60
2001	0.75	62063	21220	8325	12895	0	28
2001	0	0	0	0	0	0	0
2001	0.5	2729920723	48130107	45271437	2858670	9090994	806694
2001	0.55	38391375	1239914	762851	477063	4787439	8957
2001	0.6	96019275	3669688	2338754	1330934	4629754	19990
2001	0.65	239284020	14826993	8497085	6329908	16241716	131160
2001	0.7	167808724	11296525	6626278	4670247	16704712	49122
2001	0.75	136636641	9297918	4931037	4366881	12738027	113293
2001	0.8	8605986	304591	81019	223572	86013	4908
2001	0.85	19004452	868362	208547	659815	2131851	13406
2001	0.5	45458660	1433394	1391093	42301	170367	24474
2001	0.55	2281160	93832	60054	33778	45732	956
2001	0.6	1031154	41235	26391	14844	254381	389
2001	0.65	8233935	614811	360145	254666	846195	6909
2001	0.7	11048881	1120737	661052	459685	1698066	5457
2001	0.75	44441824	4243963	2330823	1913140	6691240	29397
2001	0.85	102312	5439	1229	4210	0	62
2001	0.5	16874134	1679922	1474242	205680	375133	117391
2001	0.55	146671	10321	6605	3716	10133	559
2001	0.6	802274	102801	65792	37009	21064	2979
2001	0.65	22206932	2088838	1232400	856438	895886	75126
2001	0.7	12643217	1151582	679421	472161	176104	41391
2001	0.75	65810921	7342149	4038121	3304028	2032898	202859
2001	0.8	4285929	496432	238296	258136	253812	12389
2001	0.85	150558	19529	7422	12107	0	372
2001	0.65	46763070	1532760	904376	628384	3267268	0
2001	0.75	98640465	3652849	2009085	1643764	5880257	0
2001	0.8	43344553	1636919	785718	851201	3271592	0
2001	0.5	17714418	837191	804076	33115	86361	18389
2001	0.55	4663836	218244	139664	78580	99696	2298
2001	0.6	1361648	78182	50037	28145	24773	592
2001	0.65	64415356	4157292	2452781	1704511	2857739	40033
2001	0.7	35097545	3064385	1807956	1256429	4288500	15614
2001	0.75	60317120	6571828	3614584	2957244	11523088	19438
2001	0.7	935639	8357	5348	3009	0	2150
2001	0.75	187216	2562	1640	922	0	470
2001	0.8	2665223	53971	31843	22128	0	6440
2001	0.85	12650089	453679	267665	186014	50695	31333
2001	0.9	268633914	13084448	7196408	5888040	2474149	683816
2001	0.5	2243224	134099	124639	9460	497503	5275
2001	0.55	32375	3067	1963	1104	10325	63
2001	0.6	18232	1375	880	495	987	17
2001	0.65	1005171	83056	49005	34051	491509	1143
2001	0.7	948627	87827	51814	36013	524603	686
2001	0.75	1764588	195075	107294	87781	1081332	1632
2001	0	0	0	0	0	0	0
2001	0.5	1731554021	82292013	73550861	8741152	32933579	3486201
2001	0.55	46544425	3595887	2205757	1390130	3089100	57525
2001	0.6	99409704	7995191	5034158	2961033	7969344	169108
2001	0.65	524844359	46177666	26436515	19741151	47231029	862636
2001	0.7	203976469	19659508	11383075	8276433	31518032	306073
2001	0.75	382911628	41151343	22031889	19119454	62524118	399864
2001	0.8	76589	6784	3257	3527	0	275
2001	0.85	613080	72387	27504	44883	93947	2089
2001	0.5	3188777884	198076166	174605774	23470392	101270183	41161020
2001	0.55	128103612	15415585	9863886	5551699	20671334	1040273
2001	0.6	282127053	32880150	21015231	11864919	35702179	2078506
2001	0.65	3727163929	358135780	210833744	147302036	393777166	29673634
2001	0.7	2276132060	205151789	120924198	84227591	219936513	15661969
2001	0.75	1970251168	173043387	95062735	77980652	199761192	11001677
2001	0.8	518813859	43427586	20844279	22583307	52566520	2385668
2001	0.85	643717590	68139926	25893161	42246765	150737784	1917162
2002	0.5	58919084	2901742	2461750	439992	808486	343959
2002	0.55	3085500	206336	132060	74276	110065	11793
2002	0.6	8114119	609833	390296	219537	489005	28742
2002	0.65	98701866	7675368	4528517	3146851	12116632	329123
2002	0.7	88794921	8426246	4971501	3454745	16819884	280987
2002	0.75	79652778	10118524	5565340	4553184	26235984	248959
2002	0.65	42277412	772295	772295	0	1040018	2659229
2002	0.7	36265332	559075	357819	201256	1446337	588854
2002	0.75	32053521	770841	493348	277493	2193969	940965
2002	0.8	57906311	1107038	653182	453856	3012600	1064444
2002	0.85	107589965	3389265	1999655	1389610	8046666	1349571
2002	0.9	715153631	25719113	14145824	11573289	45211167	4521792
2002	0.65	664569285	50024666	29514928	20509738	80888131	5170068
2002	0.7	1704228645	158841934	93717494	65124440	251766170	12818548
2002	0.75	1988508642	187497328	103128044	84369284	228336777	11965041
2002	0.8	929448479	85314057	40950738	44363319	77165044	4408425
2002	0.85	580699020	60363423	22938439	37424984	69101062	2554307
2002	0.5	35657376	826405	757667	68738	461004	26080
2002	0.55	752495	21608	13827	7781	16699	335
2002	0.6	3534422	112727	72145	40582	239207	1374
2002	0.65	159838326	5125547	3024052	2101495	11917073	56348
2002	0.7	96480085	3705177	2186039	1519138	11043114	31508
2002	0.75	258528191	11873072	6530571	5342501	31844529	81636
2002	0.8	26661140	985351	472976	512375	2457015	7821
2002	0.85	97693708	4179066	1588048	2591018	12650769	26901
2002	0.5	782653009	18209223	15252565	2956658	1517948	0
2002	0.55	2112751	47813	30601	17212	0	0
2002	0.6	83452584	2152043	1377313	774730	0	0
2002	0.65	46211515	1286652	759125	527527	0	0
2002	0.7	23197977	776259	457986	318273	0	0
2002	0.75	160613409	4582244	2520246	2061998	1237845	0
2002	0.5	13820476	862591	737390	125201	437595	22677
2002	0.6	401590	21594	13820	7774	4636	527
2002	0.65	2914104	252941	149233	103708	678126	4201
2002	0.7	2338644	210530	124212	86318	318954	3300
2002	0.75	10026221	918960	505430	413530	855119	12820
2002	0.5	7815817	161562	109632	51930	97252	71328
2002	0.55	925328	16360	10470	5890	0	6264
2002	0.6	2145234	48699	31170	17529	51777	16134
2002	0.65	30228104	825496	487075	338421	578316	196174
2002	0.7	25660902	854192	503988	350204	735547	151827
2002	0.75	170514503	6174773	3396286	2778487	3038826	825830
2002	0.8	4703983	436309	209426	226883	539156	35251
2002	0.85	7345395	842893	320299	522594	2195693	57437
2002	0.5	25331380	522851	355511	167340	69824	0
2002	0.55	613328	16328	10450	5878	0	0
2002	0.6	6039740	174886	111925	62961	65094	0
2002	0.65	15666586	679921	401153	278768	1856640	0
2002	0.7	8382366	486400	286972	199428	1125802	0
2002	0.75	3919213	300317	165174	135143	901888	0
2002	0.5	128019914	12124333	8123325	4001008	18925899	1452948
2002	0.55	32307257	3517988	2251550	1266438	4229283	313085
2002	0.6	212194931	28041279	17946411	10094868	49734302	2118299
2002	0.65	1549846979	168169681	99220842	68948839	329839555	13557352
2002	0.7	2623501933	267951050	158092010	109859041	521657000	18482865
2002	0.75	2236136703	229751700	126368238	103383463	373955551	13280192
2002	0.8	804260168	81671511	39201988	42469523	106536128	3868337
2002	0.85	531479201	62776857	23855301	38921556	102816431	2361210
2002	0.5	2000291	52418	44978	7440	219715	22300
2002	0.55	80268	3294	2107	1187	43715	763
2002	0.6	505500	30838	19735	11103	199465	4138
2002	0.65	2353600	121406	71625	49781	211568	14516
2002	0.7	1076984	73309	43250	30059	252399	6206
2002	0.75	6113159	407027	223867	183160	1431145	30869
2002	0.8	466134	33930	16287	17643	17565	3255
2002	0.85	195049	25477	9682	15795	18149	1413
2002	0.5	37392885	5421021	5218325	202696	517549	29673
2002	0.55	18394	4068	2604	1464	0	17
2002	0.6	74124	14750	9440	5310	3578	32
2002	0.65	266861	61171	36089	25082	1800	129
2002	0.7	41432	9951	5871	4080	0	12
2002	0.75	290257	71936	39566	32370	15325	85
2002	0.5	3030683233	52039011	49147065	2891946	1876710	799818
2002	0.55	30290420	1039933	649166	390767	327232	14238
2002	0.6	159144529	6268394	4004584	2263810	1610738	36364
2002	0.65	272304248	16147270	9501576	6645694	11129477	148580
2002	0.7	176255278	10127363	5965949	4161414	9730330	60594
2002	0.75	179139228	13445241	7285035	6160206	15496944	166918
2002	0.8	1274366	52124	25020	27104	143323	1005
2002	0.85	15265736	724676	275375	449301	303027	10754
2002	0.5	56085460	1764240	1718679	45561	284012	31488
2002	0.55	801789	34823	22286	12537	10998	673
2002	0.6	1780244	86537	55383	31154	169338	1456
2002	0.65	11486296	854662	504254	350408	764090	9861
2002	0.7	14213124	1271229	750028	521201	1275778	8268
2002	0.75	68573868	6097137	3353480	2743657	8280894	42217
2002	0.8	1342259	94023	45131	48892	25759	848
2002	0.85	6796936	569839	216545	353294	455565	4159
2002	0.5	16917130	1863375	1643344	220031	268131	113467
2002	0.55	307717	24122	15438	8684	22981	1150
2002	0.6	1392413	94747	60642	34105	19006	4142
2002	0.65	21858821	2255718	1330900	924818	689999	70415
2002	0.7	12424955	1300118	767068	533050	819713	35573
2002	0.75	62597253	7090091	3899520	3190571	2543262	170610
2002	0.8	2991318	387749	186114	201635	193084	7608
2002	0.85	27433	3967	1507	2460	225	65
2002	0.65	50942485	1847662	1090102	757560	1448627	0
2002	0.75	128239145	4859212	2672559	2186653	5812494	0
2002	0.8	65564069	2255125	1082453	1172672	3617605	0
2002	0.5	16209864	764584	728224	36360	146593	18054
2002	0.55	4180074	191316	122436	68880	230911	1982
2002	0.6	1786923	102136	65365	36771	100896	759
2002	0.65	58614929	3713236	2190747	1522489	5617760	24140
2002	0.7	35647531	3034499	1790347	1244152	6417244	12969
2002	0.75	55520874	6022127	3312252	2709875	16783148	18525
2002	0.7	2096335	14366	9196	5170	0	5740
2002	0.75	4474545	62146	39776	22370	144637	10474
2002	0.8	5512536	112684	66483	46201	53293	13378
2002	0.85	7388362	226046	133367	92679	42899	19592
2002	0.9	294526738	13519137	7435591	6083546	6887706	756497
2002	0.5	2161298	124787	109096	15691	401853	4817
2002	0.55	32655	2668	1708	960	22050	62
2002	0.6	141197	9433	6035	3398	26908	151
2002	0.65	1182593	92518	54586	37932	382389	1350
2002	0.7	1134848	102784	60638	42146	270147	957
2002	0.75	1772141	183630	100995	82635	454713	1728
2002	0.5	1357906403	68151679	61403686	6747993	47659435	3017789
2002	0.55	34023976	2491190	1591916	899274	3916911	52173
2002	0.6	144764477	12370915	7887621	4483294	14587599	233442
2002	0.65	389668604	37337792	22000266	15337526	48588852	767005
2002	0.7	222138277	21727022	12814311	8912711	26394214	396365
2002	0.75	454829724	47513409	26022326	21491083	55147762	512982
2002	0.8	561376	50155	24075	26080	116107	2493
2002	0.85	962201	111046	42202	68844	280218	3889
2002	0.5	3149253953	183156054	161803888	21352166	129970380	39107614
2002	0.55	107397511	12676831	8112750	4564081	14441350	926228
2002	0.6	377435153	46548435	29755146	16793289	53836614	2941474
2002	0.65	3263199751	307092265	180990675	126101589	458711995	25577336
2002	0.7	2437676520	225586950	133022339	92564611	333462846	16527561
2002	0.75	2072298518	178293816	98033473	80260343	243314448	11472184
2002	0.8	552201538	42702688	20495158	22207530	47234732	2679214
2002	0.85	373131427	36934456	14035171	22899285	61416717	1547080
2003	0.65	43914327	705480	705480	0	315143	2659269
2003	0.7	32508867	417373	267132	150241	669690	367223
2003	0.75	32498592	702009	450210	251799	1147918	1008638
2003	0.8	61349158	1267316	749864	517452	4920397	1058719
2003	0.85	104632324	2681709	1593883	1087826	6706029	1546110
2003	0.9	865771369	29983936	16541365	13442571	51997982	5789824
2003	0.65	1146985734	93549325	55215640	38333685	63839726	7712237
2003	0.7	3089295156	306644361	180971953	125672409	246874212	20235008
2003	0.75	3479699698	355223602	195486315	159737288	299362683	19073304
2003	0.8	1650761233	168759867	81078754	87681112	159944131	7550930
2003	0.85	809899233	88028261	33482947	54545314	96963218	3247435
2003	0.5	26461000	636459	585693	50766	317630	19711
2003	0.55	632976	17826	11408	6418	56984	289
2003	0.6	4291956	148023	94738	53285	152724	1671
2003	0.65	136773853	4509480	2660571	1848909	10620540	49112
2003	0.7	103362719	4169519	2459996	1709523	13287760	34414
2003	0.75	251488051	12132533	6673262	5459271	39228960	80796
2003	0.8	29927931	1193531	572899	620632	4978760	9007
2003	0.85	98834057	4546363	1727595	2818768	16591760	27755
2003	0.5	895930082	21228792	16868543	4360249	2605949	0
2003	0.55	1916503	44601	28545	16056	0	0
2003	0.6	24147406	622514	398412	224102	0	0
2003	0.65	31455306	789009	465513	323496	0	0
2003	0.7	5737483	149952	88472	61480	0	0
2003	0.75	97954159	2640663	1452397	1188266	512115	0
2003	0.5	15336479	1041733	897438	144295	175242	31701
2003	0.55	516235	78928	50514	28414	10548	693
2003	0.6	1085817	123365	78954	44411	238353	2880
2003	0.65	4598324	468340	276322	192018	445134	8444
2003	0.7	3358882	373586	220419	153167	540244	5752
2003	0.75	23472851	2179132	1198513	980619	2039870	31993
2003	0.5	10311779	194808	132552	62256	76618	86365
2003	0.55	1132585	23083	14795	8288	884	7950
2003	0.6	3594273	137085	87819	49266	1655	28182
2003	0.65	28301023	847324	500037	347287	151552	168783
2003	0.7	26839747	944490	557281	387209	580514	139992
2003	0.75	164833324	6331726	3483441	2848285	1393653	720099
2003	0.8	2898801	239673	115044	124629	470149	19786
2003	0.85	9835862	1334453	507109	827344	1290275	66147
2003	0.5	25878213	538124	367089	171035	624972	0
2003	0.55	733097	16322	10446	5876	0	0
2003	0.6	3671701	104167	66664	37503	21077	0
2003	0.65	7040685	308693	182134	126559	559959	0
2003	0.7	9926710	583834	344467	239367	633898	0
2003	0.75	3926917	309258	170090	139168	934614	0
2003	0.5	203660925	30729901	20595219	10134682	30719707	2084205
2003	0.55	74210691	13799600	8833511	4966089	17518894	616881
2003	0.6	384997497	68693287	43975301	24717986	87570384	3213839
2003	0.65	1460987799	203858289	120411755	83446534	227931808	12224083
2003	0.7	2427566598	298020599	176332692	121687908	291541783	17003582
2003	0.75	2114068631	259269425	146792102	112477323	252074033	12386489
2003	0.8	721193535	88660515	45189510	43471005	90149486	3486222
2003	0.85	451427629	60436384	24453501	35982883	91565243	2073081
2003	0.5	1649372	46081	37506	8575	128432	15906
2003	0.55	124632	4460	3096	1364	5861	845
2003	0.6	249403	10752	7655	3097	36091	1634
2003	0.65	1146224	50654	31461	19193	139425	6823
2003	0.7	1331725	85320	57023	28297	165827	7616
2003	0.75	8264015	612784	439470	173314	1574837	43182
2003	0.8	1026016	75029	51265	23764	81224	4717
2003	0.85	186015	25561	12198	13363	75168	1101
2003	0.5	38788665	5574435	5325424	249011	383246	29843
2003	0.55	93006	19296	12349	6947	0	66
2003	0.6	87766	13716	8777	4939	0	27
2003	0.65	81407	18738	11057	7681	5252	37
2003	0.7	328722	91111	53754	37357	52066	156
2003	0.75	223033	52704	28986	23718	88878	62
2003	0.5	3125153149	53050838	50118137	2932701	13121024	785267
2003	0.55	31352940	1022530	640888	381642	52071	12044
2003	0.6	261549658	8500284	5434814	3065470	4517523	42294
2003	0.65	210422499	13551242	7990982	5560260	10183640	114758
2003	0.7	198155214	10550301	6226486	4323815	7915909	64401
2003	0.75	167324497	11704097	6379601	5324496	14089317	166410
2003	0.8	902526	39422	18923	20499	0	786
2003	0.85	14398979	660813	251117	409696	6597	11294
2003	0.5	52927992	1700411	1668613	31798	279412	31413
2003	0.55	997026	40004	25602	14402	72016	796
2003	0.6	3709925	152824	97804	55020	104188	2605
2003	0.65	9693853	678998	400605	278393	377480	7680
2003	0.7	12461538	1109284	654472	454812	1745350	8141
2003	0.75	73079617	6601111	3630646	2970465	11154337	41974
2003	0.8	1165577	70993	34075	36918	178305	758
2003	0.85	6635395	515500	195888	319612	1323514	4564
2003	0.5	16897818	1941593	1743000	198593	409422	105931
2003	0.55	1602864	95385	61048	34337	46988	5251
2003	0.6	1991604	167526	107223	60303	67039	5941
2003	0.65	21643360	2126236	1254475	871761	796135	64039
2003	0.7	16971157	2044403	1206192	838211	1207144	44890
2003	0.75	62119984	6858849	3772402	3086447	2038440	158502
2003	0.8	3011739	547149	262641	284508	24401	7937
2003	0.85	103250	24124	9166	14958	0	242
2003	0.65	652595	20910	12337	8573	10208	0
2003	0.75	1289113	63634	34998	28636	22062	0
2003	0.8	701346	37475	17989	19486	16163	0
2003	0.65	62656477	2342752	1382235	960517	874289	0
2003	0.75	170253517	6593110	3626219	2966891	9323960	0
2003	0.8	86841764	3154524	1514176	1640348	7195537	0
2003	0.5	14040501	647139	607413	39726	113963	12580
2003	0.55	3688647	171719	110071	61648	121923	1732
2003	0.6	2224145	121218	77814	43404	147858	923
2003	0.65	56775742	3596096	2128448	1467648	5367764	23010
2003	0.7	37485986	3221114	1904721	1316393	6688948	13401
2003	0.75	61920160	7252958	4046817	3206141	19797497	19310
2003	0.7	1291419	8314	5342	2972	0	3390
2003	0.75	4340276	48335	30999	17336	0	9967
2003	0.8	8404181	150628	89084	61544	9038	20024
2003	0.85	17870155	534040	316159	217881	88777	45428
2003	0.9	458291844	21031527	11585481	9446046	2032959	1105871
2003	0.5	1875441	103899	93128	10771	27705	4412
2003	0.55	55079	3776	2417	1359	0	99
2003	0.6	553674	41471	26542	14929	93170	759
2003	0.65	1213134	96574	56983	39591	85042	1367
2003	0.7	1289572	111561	65818	45743	143171	1152
2003	0.75	2995486	304674	167572	137102	411320	2538
2003	0.5	1350315460	69011655	61950526	7061129	32159999	3023724
2003	0.55	43945782	3444271	2201404	1242867	4273133	81895
2003	0.6	171209208	14384542	9200182	5184360	10149180	317339
2003	0.65	374055628	38177773	22520081	15657692	42633254	823928
2003	0.7	276292691	27477125	16225692	11251433	26126665	496419
2003	0.75	509867973	55111141	31054711	24056430	63699635	612092
2003	0.8	452283	40882	19626	21256	103101	2291
2003	0.85	1037040	119081	45251	73830	104985	3324
2003	0.5	3063352299	174414678	154969022	19445656	75740295	34230462
2003	0.55	86619988	8097637	5187816	2909821	6984218	685232
2003	0.6	354878288	33577534	21512908	12064626	30192539	2491238
2003	0.65	2754559427	246010322	145291554	100718768	245703471	19835913
2003	0.7	2254310062	198268903	117342672	80926231	188253566	13764807
2003	0.75	2094745368	182384564	103799624	78584940	202644128	10016789
2003	0.8	482328566	37525300	18666799	18858501	45894656	2146275
2003	0.85	246339215	22783320	9026526	13756794	40770831	932802
2004	0.65	46730524	743205	743205	0	2429965	3047614
2004	0.7	45610923	563447	360597	202850	383463	436305
2004	0.75	33809105	677788	433792	243996	1853061	1052899
2004	0.8	58929813	1155498	681762	473736	1702983	1226132
2004	0.85	119195072	2989585	1763899	1225686	4103615	1685628
2004	0.9	962880382	33134083	18224849	14909234	16461156	6337661
2004	0.65	2037460434	166486598	98228149	68258449	114491871	10828062
2004	0.7	4906071515	508448955	299986561	208462395	361232318	25416017
2004	0.75	4502027426	521071228	286597783	234473446	406474601	20958761
2004	0.8	1663163950	208386737	100025683	108361054	171825553	6583589
2004	0.85	447532602	65304773	24816104	40488669	63877482	1642407
2004	0.5	26863190	667897	600604	67293	171847	18818
2004	0.55	789654	25796	16510	9286	160539	348
2004	0.6	4382145	154624	98964	55660	144634	1644
2004	0.65	132395682	4442833	2621323	1821510	5093949	46824
2004	0.7	109787356	4598356	2713039	1885317	8459045	36222
2004	0.75	250809818	12340473	6787598	5552875	20891706	80303
2004	0.8	29767478	1444307	693238	751069	2058987	9004
2004	0.85	98316776	5430963	2063812	3367151	9452128	27393
2004	0.5	864865171	20354645	17031284	3323361	7880220	83731263
2004	0.55	1628011	39857	25509	14348	26796	98156
2004	0.6	23933240	623714	399174	224540	82867	1339044
2004	0.65	32407243	793195	467989	325206	283020	1715437
2004	0.7	11328983	283502	167269	116233	365273	542459
2004	0.75	87754015	2411139	1326152	1084987	200472	3941873
2004	0.5	14498111	1057676	892205	165471	553425	722940
2004	0.55	761847	94786	60666	34120	125277	45031
2004	0.6	2401522	229997	147199	82798	318976	75476
2004	0.65	4428566	386837	228235	158602	619506	147257
2004	0.7	4631880	509482	300599	208883	1041697	162988
2004	0.75	32787214	3112951	1712124	1400827	3397646	773849
2004	0.5	12268096	266056	180297	85759	101268	86126
2004	0.55	1000186	28649	18334	10315	7150	6692
2004	0.6	4179399	148800	95240	53560	12695	26591
2004	0.65	26486187	809448	477587	331861	357477	134917
2004	0.7	26647103	893961	527440	366521	541355	118396
2004	0.75	146674610	5728990	3151217	2577773	3658371	538130
2004	0.8	4361532	299143	143593	155550	627072	32135
2004	0.85	2444634	245005	93103	151902	402853	22879
2004	0.5	17864809	409992	301115	108877	691969	653931912
2004	0.55	663910	14311	9163	5148	196983	18377768
2004	0.6	5036425	141868	90796	51072	352556	128775590
2004	0.65	1892881	155123	91523	63600	349875	65234642
2004	0.7	1343025	135391	79878	55513	198078	43928400
2004	0.75	900292	112496	61873	50623	392941	30655000
2004	0.5	309747930	45374780	30401240	14973540	22581910	2734086
2004	0.55	109288777	20058249	12837353	7220896	8292621	807381
2004	0.6	678782822	113192282	72443113	40749169	69254332	4648030
2004	0.65	1743870058	251670427	148486888	103183538	183583186	13411899
2004	0.7	3056901985	392602119	231636701	160965419	318534428	19836099
2004	0.75	2665178664	307628478	169201632	138426847	215659361	12891651
2004	0.8	1243096291	130043255	62420742	67622513	76303620	4516400
2004	0.85	539918379	65648721	24946882	40701839	52374567	1923274
2004	0.5	3234400	91793	66990	24803	138758	23142
2004	0.55	426922	16122	10319	5803	39829	2648
2004	0.6	672207	31883	20404	11479	123495	3880
2004	0.65	1190164	65276	38514	26762	115080	6407
2004	0.7	3780058	208046	122751	85295	386108	16411
2004	0.75	6428070	492596	270938	221658	986751	28356
2004	0.8	658790	50213	24103	26110	3512	3363
2004	0.85	0	0	0	0	0	0
2004	0.5	42772400	6003269	5749634	253635	300567	31645
2004	0.55	97569	20255	12963	7292	0	66
2004	0.6	106074	16964	10856	6108	0	24
2004	0.65	207893	48111	28385	19726	61196	98
2004	0.7	326977	85328	50343	34985	26862	122
2004	0.75	123224	28808	15845	12963	3101	31
2004	0.5	3414641707	57216559	54092072	3124487	35630235	10611027963
2004	0.55	36651907	975739	611276	364463	903866	52791567
2004	0.6	262861883	8133201	5200270	2932931	12722096	361650557
2004	0.65	209419865	13695680	8070626	5625054	11571018	142940302
2004	0.7	212551102	10475200	6173311	4301889	26529578	251747454
2004	0.75	152743675	10662863	5747826	4915037	14645243	95278864
2004	0.8	3235474	133195	63936	69259	0	3165
2004	0.85	11750684	574875	218450	356425	0	8660
2004	0.5	50711944	1619441	1588411	31030	142566	31614
2004	0.55	859744	33911	21707	12204	64928	623
2004	0.6	2899644	129343	82776	46567	49787	1856
2004	0.65	6088735	419954	247770	172184	540976	5350
2004	0.7	13572984	1249051	736949	512102	608143	8113
2004	0.75	82910189	7458155	4102055	3356100	7946424	44717
2004	0.8	1225499	75114	36056	39058	44592	829
2004	0.85	4905317	420436	159772	260664	358385	3334
2004	0.5	16650811	1865517	1665729	199788	369429	90079
2004	0.55	1564496	83120	53198	29922	0	4370
2004	0.6	2271880	220281	140987	79294	116863	5729
2004	0.65	22350674	2152847	1270184	882663	894055	56852
2004	0.7	14802551	1491966	880275	611691	226077	33978
2004	0.75	56863665	6216172	3418965	2797207	589521	121496
2004	0.8	1879273	335671	161117	174554	135760	4554
2004	0.85	30120	5937	2256	3681	0	60
2004	0.65	830034	34932	20609	14323	135165	0
2004	0.75	1549808	69477	38215	31262	7898	0
2004	0.8	742742	38466	18464	20002	4163	0
2004	0.65	59638666	2558693	1509630	1049063	3267405	0
2004	0.75	172100707	6125359	3368956	2756403	15402695	0
2004	0.8	72631702	2693743	1292991	1400752	9389358	0
2004	0.5	13571463	623939	569457	54482	52508	11590
2004	0.55	3486563	156087	99877	56210	76954	1701
2004	0.6	2230857	130129	83285	46844	97559	971
2004	0.65	52943942	3351802	1977541	1374261	4138780	21968
2004	0.7	39287920	3424419	2020399	1404020	6512709	14159
2004	0.75	66734492	8201616	4511024	3690592	20581808	21459
2004	0.7	13988982	152001	97275	54726	57588	28483
2004	0.75	27507987	511390	327288	184102	362290	49523
2004	0.8	53805654	1491835	880187	611648	1794299	100652
2004	0.85	100492262	4449897	2625452	1824445	7290453	206370
2004	0.9	1098584223	72612917	39937531	32675386	139854245	2183904
2004	0.5	2533158	130769	108784	21985	135007	4755
2004	0.55	25463	1242	795	447	4410	39
2004	0.6	813791	51033	32658	18375	88432	911
2004	0.65	1477352	105950	62515	43435	239798	1573
2004	0.7	1510155	117699	69445	48254	202603	1394
2004	0.75	3961273	360604	198334	162270	754054	3324
2004	0.5	1397901103	75188412	65927085	9261327	52294451	3738759
2004	0.55	46493818	3545782	2267133	1278649	3570202	115882
2004	0.6	196043675	17365960	11116983	6248977	15362393	399921
2004	0.65	370059137	39193354	23133571	16059783	55408836	916320
2004	0.7	300364252	29057537	17150185	11907352	30489487	546898
2004	0.75	511465287	57830965	31803722	26027243	60397692	582066
2004	0.8	288531	27885	13384	14501	0	1083
2004	0.85	641214	74956	28486	46470	172316	1981
2004	0.5	3250690351	192000042	170197214	21802828	50474255	32136011
2004	0.55	90097658	8148869	5215213	2933656	4421710	667399
2004	0.6	416072245	37166160	23774517	13391643	29392790	2416615
2004	0.65	2505709097	228465444	134772362	93693082	148316877	16210724
2004	0.7	1898790264	175848809	103735332	72113477	137581353	10525406
2004	0.75	1574726098	140670145	77368729	63301416	109825382	6713454
2004	0.8	310329363	24931864	11965904	12965960	12819774	1188160
2004	0.85	142192275	12847006	4881907	7965099	11832104	503781
2005	0.65	38459762	530230	530230	0	68614	1402547
2005	0.7	42880489	572183	366198	205985	26748	611057
2005	0.75	29553359	621059	397467	223592	228194	793236
2005	0.8	50998875	1387811	818917	568894	619790	1814096
2005	0.85	122554746	4267517	2517882	1749635	1604718	3885885
2005	0.9	1061108468	45731721	25153598	20578123	14877253	28708805
2005	0.65	1588228377	133906227	79005590	54900637	60170369	10026041
2005	0.7	4379339233	464056323	273795215	190261106	211894701	26988385
2005	0.75	4145386310	481319074	264793761	216525312	223883430	22533696
2005	0.8	1499343242	185052832	88825320	96227511	74918853	7067786
2005	0.85	409231835	59863366	22748397	37114969	27001261	1807870
2005	0.5	16555739	417832	365944	51888	233589	13233
2005	0.55	396318	11263	7210	4053	94036	223
2005	0.6	3157559	103827	66453	37374	277701	1471
2005	0.65	63580014	2097252	1237398	859854	3899308	29391
2005	0.7	76231167	3059667	1805211	1254456	8622946	32911
2005	0.75	203061194	9826346	5404645	4421701	28493861	87813
2005	0.8	8778096	400796	192380	208416	274465	3486
2005	0.85	20449318	1158022	440049	717973	1880514	7763
2005	0.5	869979100	19843281	16320210	3523071	83261892	79090349
2005	0.55	1378711	30077	19250	10827	5808	80368
2005	0.6	68252288	2047287	1310265	737022	5978538	3697703
2005	0.65	45352981	1194474	704736	489738	1114394	2286943
2005	0.7	13239731	288479	170200	118279	3367270	616079
2005	0.75	147473541	3908193	2149511	1758682	7556857	6448507
2005	0.5	17270688	1293278	1097287	195991	454719	936561
2005	0.55	1021922	132970	85100	47870	137790	66024
2005	0.6	3032101	318070	203564	114506	138791	130933
2005	0.65	11050845	1164906	687299	477607	298192	315272
2005	0.7	8042341	890780	525563	365217	473163	201368
2005	0.75	38760333	3745925	2060286	1685639	2423051	790924
2005	0.5	6798281	141900	96638	45262	103403	57682
2005	0.55	510639	13688	8762	4926	3765	4290
2005	0.6	1979577	98482	63032	35450	43300	15548
2005	0.65	14026162	446376	263360	183016	495311	86781
2005	0.7	17044170	601069	354639	246430	454194	90255
2005	0.75	79033493	3264494	1795640	1468854	3384101	361002
2005	0.8	3292710	292503	140394	152109	392006	32337
2005	0.85	783057	56616	21518	35098	176003	8116
2005	0.5	9229353	206118	188874	17244	128506	423751448
2005	0.55	96985	5674	3631	2043	0	3358800
2005	0.6	4508282	113772	72814	40958	0	121346089
2005	0.65	2631133	144619	85323	59296	291196	69650222
2005	0.7	903946	77201	45550	31651	45163	25568518
2005	0.75	789914	78276	43052	35224	159588	21429550
2005	0.5	205323325	27433613	18380653	9052960	9281679	2178643
2005	0.55	56169206	9258028	5925137	3332891	3205277	505544
2005	0.6	385421915	63930015	40915163	23014852	29650024	3399121
2005	0.65	1222637068	189978375	112088140	77890235	84240557	11058118
2005	0.7	2178449325	306632225	180914424	125717801	143312454	16461922
2005	0.75	2018120323	242775825	133531743	109244081	113793808	11333786
2005	0.8	1070773352	107917730	51800506	56117224	53508794	4546673
2005	0.85	490080075	54353480	20654637	33698843	45236588	1938464
2005	0.95	369452	44056	24335	19721	0	1584
2005	0.5	3120788	77302	56554	20748	10038	25820
2005	0.55	488360	15906	10180	5726	9104	3342
2005	0.6	797333	34028	21778	12250	6389	5105
2005	0.65	1165609	56180	33143	23037	13715	7049
2005	0.7	4515389	236764	139689	97075	43911	22793
2005	0.75	5576389	398623	219245	179378	181490	27852
2005	0.8	597420	41139	19746	21393	11840	3383
2005	0.85	19952	4787	1819	2968	9786	189
2005	0.5	39683479	5620164	5527060	93104	946953	31357
2005	0.55	10457	2128	1362	766	216	8
2005	0.6	27163	4378	2802	1576	0	9
2005	0.65	454321	91832	54181	37651	0	141
2005	0.7	717051	156579	92382	64197	0	187
2005	0.75	162800	38139	20977	17162	2300	46
2005	0.5	3551174095	59456662	55820139	3636523	66656275	11047846377
2005	0.55	44009603	1169577	737287	432290	3933817	47318220
2005	0.6	331273037	12983448	8305337	4678111	41495718	457019933
2005	0.65	202752097	13197035	7778801	5418234	36955403	150878338
2005	0.7	299224222	13370956	7881421	5489535	57659919	362195623
2005	0.75	203514056	14086890	7632946	6453944	23857893	119250479
2005	0.8	3151427	126976	60952	66024	2683069	2924
2005	0.85	11027389	523511	198940	324571	5696998	8149
2005	0.5	54711533	1628980	1586673	42307	383578	33068
2005	0.55	666309	23997	15360	8637	45745	490
2005	0.6	5248769	253207	162054	91153	119036	2660
2005	0.65	6482633	451847	266599	185248	698651	5466
2005	0.7	13136275	1287166	759438	527728	1782799	8316
2005	0.75	80927074	7829359	4306201	3523158	7887047	45635
2005	0.8	1774107	113184	54329	58855	150436	1300
2005	0.85	6051939	554531	210721	343810	435708	4158
2005	0.5	13167974	1427694	1269989	157705	24416	78099
2005	0.55	1986921	86956	55651	31305	0	6188
2005	0.6	2421609	224092	143422	80670	101781	6911
2005	0.65	22063524	1722284	1016141	706143	189736	60899
2005	0.7	18153641	1793483	1058130	735353	686925	47280
2005	0.75	62877363	6036437	3320111	2716326	3872201	150210
2005	0.8	1599278	235768	113162	122606	229923	4307
2005	0.85	22277	2346	891	1455	0	47
2005	0.65	1650488	63133	37248	25885	10733	0
2005	0.75	9531328	428933	235916	193017	418467	0
2005	0.8	1911419	80255	38523	41732	22398	0
2005	0.65	60614887	2271759	1340338	931421	915541	0
2005	0.75	189083368	6479505	3563741	2915764	4314024	0
2005	0.8	44836462	1797756	862921	934835	1759116	0
2005	0.5	6249806	305696	273492	32204	208914	6257
2005	0.55	836343	39178	25071	14107	19106	500
2005	0.6	2182851	148532	95063	53469	145114	1138
2005	0.65	25658762	1556619	918405	638214	2386752	13093
2005	0.7	26381245	2228519	1314835	913684	4004477	12347
2005	0.75	54111043	5410595	2975925	2434670	11775049	23982
2005	0.7	16703403	264275	169141	95134	40843	40986
2005	0.75	30593665	687093	439737	247356	344150	67781
2005	0.8	51667404	1655282	976630	678652	673616	122719
2005	0.85	155409157	7910581	4667258	3243323	4815506	383244
2005	0.9	2169474941	164777660	90641293	74136365	122240822	5137475
2005	0.5	2337417	129965	106500	23465	7416	4252
2005	0.55	27144	1334	854	480	0	40
2005	0.6	659895	49845	31896	17949	780	816
2005	0.65	1468808	117535	69345	48190	864	1640
2005	0.7	1470788	126375	74563	51812	7005	1453
2005	0.75	4303302	433569	238463	195106	21402	3898
2005	0.5	1543487727	84291610	73060795	11230815	30882283	3786722
2005	0.55	56207600	4850288	3102302	1747986	3342857	128893
2005	0.6	240419678	22606016	14469074	8136942	13645576	447773
2005	0.65	358420362	37760849	22290717	15470132	30119319	883571
2005	0.7	305033202	30983628	18284617	12699011	27499092	566040
2005	0.75	451923937	48943215	26970115	21973100	46963350	608976
2005	0.8	12429652	1274778	611900	662878	2429331	15138
2005	0.85	2376255	259931	98773	161158	610310	2726
2005	0.5	3061974675	187834166	164756802	23077364	38974780	30460966
2005	0.55	112726643	11127507	7121341	4006166	4209930	827249
2005	0.6	533743259	57141060	36564323	20576737	28195568	3450619
2005	0.65	2530292223	251674329	148456307	103218021	139348112	17303518
2005	0.7	2211712682	225674310	133042859	92631451	153532857	13084840
2005	0.75	1695093810	159578577	87732270	71846307	137651233	7383679
2005	0.8	346509230	27583823	13240292	14343531	24974838	1394922
2005	0.85	162747397	14734341	5599131	9135210	19863964	626720
2005	0.5	11511907	1183089	1087837	95252	23245	14458
2005	0.55	572513	91301	58431	32870	0	557
2005	0.6	1296835	202325	129489	72836	0	1158
2005	0.65	1282919	358905	211752	147153	5316	1535
2005	0.7	5738382	541062	319224	221838	173649	3154
2005	0.75	3982271	612136	336679	275457	609003	2549
2005	0.5	126140	11387	10173	1214	4757	1385
2005	0.55	12742	668	428	240	3548	76
2005	0.6	39838	3311	2120	1191	12301	269
2005	0.65	456156	44105	26023	18082	31787	3361
2005	0.7	1292817	126961	74907	52054	235383	8243
2005	0.75	2466498	302850	166571	136279	879284	13837
2006	0.65	43037778	783875	783875	0	1427471	3952514
2006	0.7	51380065	866050	554278	311772	601347	1159083
2006	0.75	25060337	609553	390091	219462	571737	883643
2006	0.8	44417211	1342638	792187	550451	2540696	2014161
2006	0.85	96421941	3487158	2057445	1429713	4567109	3458730
2006	0.9	791298318	34813504	19148480	15665024	26027460	22389497
2006	0.65	1901951123	172711875	101900851	70811024	129260403	11102637
2006	0.7	5150852875	570511901	336604370	233907530	397120126	28458488
2006	0.75	4212016466	508503102	279685063	228818040	305091066	20373880
2006	0.8	1290798318	166597635	79967046	86630589	72574921	5476546
2006	0.85	316634577	48263352	18340287	29923065	20951306	1252849
2006	0.5	541798158	6246372	5085998	1160374	1186571	46906498
2006	0.55	4076649	45916	29383	16533	34	239371
2006	0.6	67558970	1053862	674470	379392	53739	3641711
2006	0.65	105704977	1263630	745553	518077	4143	5277356
2006	0.7	23907832	335280	197823	137457	456590	1104287
2006	0.75	545919217	7536587	4145214	3391373	1948699	23591622
2006	0.5	19959720	1991511	1714787	276724	2093651	1208085
2006	0.55	1867699	302312	193479	108833	269278	105303
2006	0.6	3920448	397745	254561	143184	596166	180112
2006	0.65	14809236	1466878	865457	601421	1445150	567312
2006	0.7	8649184	1027548	606256	421292	1501700	231033
2006	0.75	45547707	4383351	2410877	1972474	9187475	900253
2006	0.5	5264021	111481	75758	35723	69547	39399
2006	0.55	604890	22356	14308	8048	278	5396
2006	0.6	2283219	88362	56548	31814	34193	13808
2006	0.65	11222170	380523	224513	156010	186255	58982
2006	0.7	13650780	605972	357533	248439	448389	73239
2006	0.75	68133454	3105318	1708085	1397233	959897	271718
2006	0.8	1460073	89608	43010	46598	253109	9348
2006	0.85	832697	63904	24287	39617	44735	8062
2006	0.5	14357435	312346	234822	77524	112317	418731231
2006	0.55	237190	4981	3188	1793	0	5133977
2006	0.6	6024761	171748	109918	61830	109025	159365410
2006	0.65	3805809	280567	165538	115029	218238	87310106
2006	0.7	818362	69716	41133	28583	89869	17598360
2006	0.75	875753	92163	50688	41475	147764	17535000
2006	0.5	281443382	43223050	28959702	14263348	49832999	2587099
2006	0.55	101881889	18679422	11954830	6724592	22899445	773917
2006	0.6	738801337	132464843	84777528	47687315	158804591	5318873
2006	0.65	1579500871	256505116	151338972	105166144	313275588	11987600
2006	0.7	2693576006	395084762	233101531	161983229	429575116	17492183
2006	0.75	2738264008	316821150	174257389	142563762	194094238	13008872
2006	0.8	1684670017	168487166	80873910	87613256	59097484	6230741
2006	0.85	793212227	86721346	32954568	53766777	40134664	2831974
2006	0.5	3829006	84033	62405	21628	34551	28038
2006	0.55	418892	13837	8854	4983	3430	2587
2006	0.6	929296	37117	23755	13362	24058	5196
2006	0.65	2002296	89661	52897	36764	42603	9880
2006	0.7	4844181	252077	148724	103353	151651	21569
2006	0.75	6651550	434430	238942	195488	85623	28843
2006	0.8	905989	67593	32445	35148	15227	4776
2006	0.85	22971	5609	2131	3478	1967	186
2006	0.5	46519325	5527141	5440097	87044	585243	32330
2006	0.55	95459	13346	8541	4805	0	48
2006	0.6	336801	50313	32200	18113	0	76
2006	0.65	1808935	305445	180214	125231	85798	422
2006	0.7	540891	116998	69030	47968	2349	194
2006	0.75	362716	72305	39768	32537	58385	83
2006	0.5	3358405628	40937359	37826275	3111084	58098812	10336029698
2006	0.55	31237187	783695	495709	287986	4636853	45988947
2006	0.6	275109501	9229383	5904346	3325037	29652735	368112555
2006	0.65	221065653	10842100	6388839	4453261	29893956	179227501
2006	0.7	325259717	12298342	7261087	5037255	76338766	379624033
2006	0.75	202516638	11403748	6175756	5227992	15615667	152887527
2006	0.8	2845553	115470	55425	60045	701130	2489
2006	0.85	27303573	1283503	487744	795759	11492150	21133
2006	0.5	60969915	1970597	1842286	128311	448155	35205
2006	0.55	599494	24080	15412	8668	10874	435
2006	0.6	4954188	292322	187088	105234	202035	2291
2006	0.65	6001763	430397	253936	176461	606260	3643
2006	0.7	11775583	1189491	701817	487674	798020	6949
2006	0.75	73855143	6959674	3827878	3131796	7308863	32575
2006	0.8	1431910	95841	46004	49837	231245	1004
2006	0.85	5326099	478358	181781	296577	835361	3267
2006	0.5	10195338	1018125	904030	114095	213120	65599
2006	0.55	10734912	595249	380973	214276	22953	29923
2006	0.6	1831766	180117	115272	64845	213083	5066
2006	0.65	18055556	1329013	784127	544886	507530	52557
2006	0.7	15108728	1367148	806624	560524	426694	35811
2006	0.75	52452829	4836911	2660384	2176527	1719938	120704
2006	0.8	1334579	187324	89917	97407	48003	3228
2006	0.85	0	0	0	0	0	0
2006	0.65	4779639	242661	143171	99490	108884	0
2006	0.75	41126133	1943295	1068811	874484	1503676	0
2006	0.8	13549024	581781	279255	302526	220544	0
2006	0.65	40416627	1757792	1037101	720691	2400929	0
2006	0.75	180654064	7232368	3977808	3254560	7409669	0
2006	0.8	73831226	2646929	1270528	1376401	1201682	0
2006	0.7	26839539	610418	390691	219727	347798	68071
2006	0.75	49715560	1318267	843703	474564	214140	106348
2006	0.8	93942009	3430237	2023834	1406403	331780	204959
2006	0.85	275122506	15170508	8953083	6217425	1611640	607971
2006	0.9	5285339394	411182691	226161636	185021050	41694094	10712750
2006	0.5	1953533	125252	108458	16794	558048	3781
2006	0.55	27220	1595	1021	574	18965	40
2006	0.6	617033	49815	31881	17934	396770	747
2006	0.65	1471175	133757	78919	54838	910116	1544
2006	0.7	1242031	121516	71695	49821	787631	1237
2006	0.75	5253988	604524	332490	272034	2879430	4601
2006	0.5	1635257240	88412103	76911454	11500649	64014815	3598606
2006	0.55	62197302	5337422	3414831	1922591	5839027	127114
2006	0.6	248018038	23892386	15293041	8599345	22092038	447777
2006	0.65	384718721	41062687	24246780	16815907	39457082	855580
2006	0.7	318176281	32864246	19397005	13467241	25554666	539233
2006	0.75	467067774	50539152	27827437	22711715	36093937	507993
2006	0.8	4688111	455726	218751	236975	642983	6081
2006	0.85	5017537	409990	155796	254194	276712	6011
2006	0.5	2941864255	173976658	154789749	19186909	65811996	27391788
2006	0.55	95772022	7579899	4851186	2728713	5925673	653646
2006	0.6	485422276	43774133	28015528	15758605	38816090	2746184
2006	0.65	2162186730	204851073	120863600	83987473	216625120	13750384
2006	0.7	1952902140	190928626	112648905	78279721	197308898	9971593
2006	0.75	1751092424	153938758	84669354	69269404	183155193	5851333
2006	0.8	276791396	22083720	10600183	11483537	15132321	1046205
2006	0.85	146648667	12257405	4657911	7599494	13796841	459381
2006	0.5	12696127	1246664	1105946	140718	275385	13638
2006	0.55	357598	71453	45732	25721	0	357
2006	0.6	1516514	116869	74795	42074	0	906
2006	0.65	745892	121393	71622	49771	26080	562
2006	0.7	158676	29996	17698	12298	0	123
2006	0.75	3306229	312284	171757	140527	459040	1509
2006	0.5	228383	15510	12656	2854	47895	2740
2006	0.55	11578	1024	654	370	0	84
2006	0.6	318812	38758	24809	13949	181689	2512
2006	0.65	2016451	300716	177417	123299	1233781	17343
2006	0.7	9075293	1306888	771057	535831	5149541	66914
2006	0.75	19198247	3613990	1987719	1626271	12045691	138399
2007	0.65	52938227	811813	811813	0	524735	3715427
2007	0.7	51343367	840898	538188	302710	293511	1155292
2007	0.75	28255568	620176	396911	223265	312714	948369
2007	0.8	44429458	1371052	808927	562125	1056586	1959775
2007	0.85	90446103	3250622	1917878	1332744	1834329	3182828
2007	0.9	814062349	34665769	19066938	15598831	51442891	21456213
2007	0.7	21010369	2304919	1475139	829780	677608	645907
2007	0.75	120184163	23100588	14784388	8316200	15036984	12214127
2007	0.8	4168301	606032	357918	248114	393565	305295
2007	0.85	27082059	5051227	2982050	2069177	3493169	1860462
2007	0.9	153373014	32461109	17874457	14586652	20870553	9478908
2007	0.7	2716048	153844	98458	55386	168350	157700
2007	0.75	9342460	873692	559153	314539	851769	690602
2007	0.8	3160715	298302	176002	122300	158737	268752
2007	0.85	5432631	593772	350695	243077	284658	423655
2007	0.9	40979225	5078647	2794638	2284009	1978491	2418237
2007	0.65	3412388494	324576323	191501245	133075078	147969539	13431898
2007	0.7	8601542900	993531229	586185806	407345426	441584598	31828165
2007	0.75	6905987609	843748323	464070206	379678112	350992819	21841111
2007	0.8	2099968895	271836596	130481288	141355311	94690059	5688023
2007	0.85	439519252	66253912	25176604	41077308	29827157	1110750
2007	0.5	856011190	25005296	20614292	4391004	2003693	71366497
2007	0.55	9718079	312817	200204	112613	0	502931
2007	0.6	33557545	1050926	672594	378332	190920	1531736
2007	0.65	98512833	2830021	1669716	1160305	534286	4136782
2007	0.7	16820447	523684	308976	214708	0	646482
2007	0.75	179995207	5622090	3092189	2529901	688605	6357059
2007	0.5	20107477	1993540	1702442	291098	456051	1206704
2007	0.55	2315514	340482	217912	122570	39378	115868
2007	0.6	4721542	471844	301980	169864	63209	173019
2007	0.65	14463069	1254060	739894	514166	1807006	555656
2007	0.7	10495334	1141708	673607	468101	1037957	244051
2007	0.75	50769738	4875929	2681765	2194164	2860726	961702
2007	0.5	8258974	277754	187790	89964	38369	48964
2007	0.55	442992	8680	5552	3128	1386	2351
2007	0.6	5102235	248847	159265	89582	25387	27094
2007	0.65	15594864	545836	322061	223775	186307	62363
2007	0.7	24373730	1331613	785673	545940	413214	100577
2007	0.75	94303654	3821465	2101884	1719581	829700	262708
2007	0.8	3022730	270923	130041	140882	570531	17307
2007	0.85	3484291	317464	120639	196825	1109034	20366
2007	0.5	13766229	303656	225946	77710	75428	408252412
2007	0.55	157472	3307	2117	1190	0	3408496
2007	0.6	7599508	268887	172086	96801	14430	187160348
2007	0.65	3218472	210666	124298	86368	81147	76862342
2007	0.7	1352124	119336	70405	48931	161547	27745364
2007	0.75	729874	70747	38910	31837	169468	14554300
2007	0.5	440144834	64754040	43385443	21368597	23607505	3129595
2007	0.55	146972171	24431542	15636244	8795298	8683707	939346
2007	0.6	1035470373	175753216	112482059	63271158	82651146	6218320
2007	0.65	1867303713	306024464	180555534	125468929	215726201	11423622
2007	0.7	3537499992	504461462	297634003	206827460	436933347	16867066
2007	0.75	3729207057	417662743	229719602	187943138	253565925	12026882
2007	0.8	2577047995	245725232	117948052	127777181	81358405	6180430
2007	0.85	1323286294	135793885	51601993	84191892	62297019	2971101
2007	0.5	4930578	128658	96206	32452	468	23433
2007	0.55	1000956	38129	24400	13729	35154	4089
2007	0.6	3519303	157013	100488	56525	4716	12019
2007	0.65	4795435	237922	140374	97548	101898	15221
2007	0.7	8061848	457105	269692	187413	114881	22893
2007	0.75	9455970	650451	357754	292697	192898	24843
2007	0.8	969971	78635	37743	40892	142794	3554
2007	0.85	12389	1623	617	1006	0	30
2007	0.5	50855598	5920849	5842461	78388	5744652	32784
2007	0.55	32774	5678	3635	2043	19667	31
2007	0.6	325926	46703	29889	16814	160418	79
2007	0.65	1593042	260087	153452	106635	200146	319
2007	0.7	584592	123708	72987	50721	174892	190
2007	0.75	384855	80372	44204	36168	110535	88
2007	0.5	3392806200	55704607	51024598	4680009	9969216	10561050437
2007	0.55	42546599	1520423	970725	549698	291981	64196595
2007	0.6	299536752	12245319	7844825	4400494	6390357	412983300
2007	0.65	268643671	15091576	8915427	6176149	4293027	260811563
2007	0.7	528864827	34696705	20506450	14190255	16049242	604947455
2007	0.75	236847102	17291332	9458368	7832964	12779236	163619924
2007	0.8	13024976	447524	214815	232709	0	11908
2007	0.85	34467748	1527621	580500	947121	33360	28655
2007	0.5	67770302	1927527	1802952	124575	310561	33342
2007	0.55	642758	25660	16425	9235	86660	443
2007	0.6	4379265	252062	161313	90749	325176	2197
2007	0.65	8533839	657158	387722	269436	599366	4200
2007	0.7	14949427	1528188	901636	626552	1189938	7103
2007	0.75	71668801	6736164	3704930	3031234	6792241	31864
2007	0.8	1557436	124042	59539	64503	437441	979
2007	0.85	3164087	264953	100686	164267	807939	1918
2007	0.5	25100547	2459213	2190412	268801	353647	93290
2007	0.55	19026890	923855	591265	332590	37550	32227
2007	0.6	4455977	336484	215351	121133	119478	7802
2007	0.65	50658512	3463314	2043378	1419936	792063	81365
2007	0.7	34307029	2545191	1501656	1043535	681181	47268
2007	0.75	131469809	11831849	6507589	5324260	5291397	181768
2007	0.8	3197110	362845	174161	188684	71059	4063
2007	0.85	57389	6265	2381	3884	20010	77
2007	0.65	15704532	698009	411828	286181	209850	0
2007	0.75	49274607	2351864	1293529	1058335	1340706	0
2007	0.8	13624832	554133	265986	288147	256461	0
2007	0.65	46832356	1935867	1142156	793711	744782	0
2007	0.75	151937045	6530838	3591965	2938873	3466361	0
2007	0.8	48027834	1723872	827462	896410	2048468	0
2007	0.7	46739953	1052286	673462	378824	233646	78583
2007	0.75	75069990	2225060	1424036	801024	775805	119121
2007	0.8	144082924	5852528	3453274	2399254	2553926	221935
2007	0.85	402315125	23930910	14122577	9808333	14148920	625729
2007	0.9	7071853536	578749024	318320454	260428574	180325118	9851137
2007	0.5	1704352642	92316430	80149983	12166447	53199666	3440271
2007	0.55	62756690	5538150	3545397	1992753	9079225	117470
2007	0.6	267284610	25819855	16527917	9291938	33295724	456194
2007	0.65	386774110	41866083	24725951	17140132	52504017	803610
2007	0.7	320787763	34687142	20473435	14213707	34727689	518022
2007	0.75	481809337	51861376	28565057	23296319	63233802	475626
2007	0.8	4442936	299419	143720	155699	211276	4546
2007	0.85	6159779	569010	216225	352785	197210	6796
2007	0.5	3647861580	227915964	203227065	24688899	70894633	27496137
2007	0.55	121180232	10778828	6898483	3880345	6740167	656981
2007	0.6	578302102	53463931	34217082	19246849	30962593	2768451
2007	0.65	2503060301	237120211	139902095	97218116	179730147	12170844
2007	0.7	2212553717	217270681	128190559	89080122	181616517	9077624
2007	0.75	2016591819	174833869	96161252	78672617	178011205	5201668
2007	0.8	354354260	26610500	12773060	13837440	16258577	965897
2007	0.85	186086972	14482341	5503311	8979030	12879274	462732
2007	0.5	6604063	585267	583525	1742	5046	6852
2007	0.55	422176	39709	25414	14295	0	314
2007	0.6	130304	11993	7675	4318	0	70
2007	0.65	395968	25634	15124	10510	0	187
2007	0.7	0	0	0	0	0	0
2007	0.75	2144384	203360	111847	91513	342068	901
2007	0.5	73744	6531	5872	659	0	787
2007	0.55	25602	2993	1916	1077	0	139
2007	0.6	4432	1423	911	512	0	95
2007	0.65	403930	40330	23796	16534	15999	2233
2007	0.7	730531	76640	45215	31425	77364	3506
2007	0.75	795323	72396	39820	32576	134033	2776
2008	0.65	74350583	1081453	1081453	0	302471	4767128
2008	0.7	51388698	831057	530368	300689	165441	1164064
2008	0.75	38693262	720922	461391	259531	106401	878094
2008	0.8	55405111	1515342	894043	621299	828220	1566247
2008	0.85	125978082	3821848	2254913	1566935	4031855	2578228
2008	0.9	2078014790	72529315	39892056	32637259	50209377	17427962
2008	0.7	7168851	850688	543510	307178	879933	374297
2008	0.75	113638559	21912223	14022544	7889679	27583138	11388880
2008	0.8	7257188	1194090	703822	490268	1369157	499659
2008	0.85	48920469	9557170	5633576	3923594	14501354	3406405
2008	0.9	132464452	26561748	14625378	11936370	34856031	7395943
2008	0.7	2945689	222607	141793	80814	43986	373451
2008	0.75	9850363	1014024	648880	365144	51196	812497
2008	0.8	2933323	338701	199746	138955	12717	355113
2008	0.85	5071564	635982	375231	260751	104518	347332
2008	0.9	47614282	6776338	3727615	3048723	1136924	4448154
2008	0.65	7213864527	851934051	502642710	349291340	608202003	20463502
2008	0.7	15812189563	2122077247	1252028599	870048649	1746640242	40891631
2008	0.75	11211145357	1493705151	821547490	672157656	1545086938	23984703
2008	0.8	3498844468	485910716	233236977	252673740	609055443	6448082
2008	0.85	808647594	127651944	48507975	79143968	173883428	1361668
2008	0.5	954501073	15168490	12325949	2842541	0	74674248
2008	0.55	8440268	166986	106868	60118	0	407967
2008	0.6	22922731	483205	309257	173948	0	938737
2008	0.65	46817046	943907	556897	387010	0	1836506
2008	0.7	10738594	207448	122393	85055	0	380771
2008	0.75	110066557	2260840	1243480	1017360	0	3444305
2008	0.5	25790943	2199924	1921757	278167	1745437	1111719
2008	0.55	1540112	192534	123225	69309	169031	59540
2008	0.6	5236022	593935	380126	213809	556088	152747
2008	0.65	16477460	1431512	844599	586913	679832	567717
2008	0.7	10943441	1129908	666646	463262	1984329	249156
2008	0.75	56035555	5156181	2835916	2320265	5663369	958891
2008	0.5	10650528	320984	215744	105240	413571	41528
2008	0.55	1439730	27206	17413	9793	37042	4083
2008	0.6	5578275	210409	134665	75744	164874	16782
2008	0.65	20322315	761818	449466	312352	813519	55456
2008	0.7	26106280	1175732	693694	482038	1092377	63656
2008	0.75	101187082	4182949	2300739	1882210	4852832	189144
2008	0.8	1383764	124617	59817	64800	91004	6143
2008	0.85	2431535	188273	71543	116730	272845	9481
2008	0.5	15999989	367265	266398	100867	22089	378845830
2008	0.55	90321	8039	5145	2894	0	2300000
2008	0.6	9953805	344593	220540	124053	0	225266044
2008	0.65	2825106	172778	101937	70841	84314	70377027
2008	0.7	932621	72546	42804	29742	108454	17284144
2008	0.75	1403073	122084	67146	54938	227406	23570828
2008	0.5	690608708	108790835	72890265	35900570	107525641	3606068
2008	0.55	231308166	39579364	25330711	14248653	43174026	1052565
2008	0.6	1419714342	261817405	167563035	94254368	263686970	6424029
2008	0.65	2206142876	377773381	222886911	154886472	357305128	9860438
2008	0.7	3904143710	584598985	344914700	239684282	468879325	13363605
2008	0.75	3954232034	450692002	247884768	202807234	365744066	9110237
2008	0.8	2756701429	252542984	121220595	131322389	205674344	4713428
2008	0.85	1506531861	143126832	54388646	88738186	163293276	2476649
2008	0.5	8032227	230677	170360	60317	75240	28943
2008	0.55	1700639	54555	34912	19643	6142	4601
2008	0.6	4336088	191836	122780	69056	183592	11749
2008	0.65	7749167	387471	228612	158859	477155	18478
2008	0.7	12103745	647989	382315	265674	793258	26014
2008	0.75	10630681	739641	406813	332828	575420	22217
2008	0.8	264258	20680	9926	10754	12229	504
2008	0.85	3995	428	163	265	0	6
2008	0.5	56632944	5969808	5885190	84618	5891156	34143
2008	0.55	85003	8758	5606	3152	14944	22
2008	0.6	2993027	410823	262931	147892	737308	788
2008	0.5	3424731179	57381666	52407880	4973786	3035317	10659706192
2008	0.55	43167367	1509921	964195	545726	32491	65154761
2008	0.6	359365185	13896400	8901525	4994875	1395945	526329676
2008	0.65	290222392	15093843	8812598	6281245	1528688	234631067
2008	0.7	462967079	32981252	19491173	13490079	4114810	507374592
2008	0.75	228771562	15608139	8673515	6934624	3356246	158070271
2008	0.8	18378388	720839	345999	374840	17157	16394
2008	0.85	47494421	2274453	864301	1410152	49927	38099
2008	0.5	65939034	2028973	1857173	171800	655247	33699
2008	0.55	1547504	63198	40447	22751	99742	939
2008	0.6	4837206	346394	221695	124699	224514	2362
2008	0.65	7079097	522908	308526	214382	531174	3562
2008	0.7	15864343	1539623	908382	631241	1051864	7546
2008	0.75	72258947	6784002	3731290	3052712	9211468	31207
2008	0.8	1918834	145587	69882	75705	285774	1134
2008	0.85	2203773	207977	79030	128947	428009	1201
2008	0.5	34081624	3298974	2866012	432962	1297533	89217
2008	0.55	15507471	762734	488134	274600	397145	20378
2008	0.6	5371827	605747	387682	218065	81076	7449
2008	0.65	80185065	5494190	3241589	2252601	1727158	95023
2008	0.7	55009677	4228154	2494628	1733526	1816348	58120
2008	0.75	206609578	18895950	10392914	8503036	5011817	220051
2008	0.8	2568143	287943	138216	149727	32324	2425
2008	0.85	158485	33801	12844	20957	0	157
2008	0.65	14715083	718511	423919	294592	705955	0
2008	0.75	52399860	2523531	1387951	1135580	2789829	0
2008	0.8	13391970	498761	239404	259357	462174	0
2008	0.65	42751679	1689461	996784	692677	2129223	0
2008	0.75	160006713	6632168	3647703	2984465	6044082	0
2008	0.8	40606607	1471575	706354	765221	614151	0
2008	0.7	92269874	2926830	1869558	1057272	1783073	111908
2008	0.75	73354684	3040061	1793456	1246605	3467857	82381
2008	0.8	182751093	11031758	6508777	4522981	10982654	219487
2008	0.85	522575854	43846761	24115991	19730770	58086481	659846
2008	0.9	5113917099	551992282	264963791	287028489	687624502	5472950
2008	0.5	133282997	6606827	5861911	744916	4207842	118601
2008	0.55	13359433	671340	429666	241674	643990	7527
2008	0.6	57226455	3347851	2142609	1205242	762130	31504
2008	0.65	65586261	4646022	2741153	1904869	2304587	37242
2008	0.7	31743608	2336053	1378270	957783	929775	15862
2008	0.75	49903741	3289807	1809403	1480404	4389585	24537
2008	0.5	6469773828	414604699	366889681	47715018	195003656	31294974
2008	0.55	215610119	20465883	13098250	7367633	18362018	724129
2008	0.6	1094414525	106256639	67990304	38266335	71439271	3320329
2008	0.65	3434095136	338171969	199533006	138638962	242782210	11534763
2008	0.7	3218438159	320250097	188946792	131303306	213265914	8698941
2008	0.75	2897708983	262220431	144242852	117977579	244527685	5252133
2008	0.8	501040615	35414991	16999253	18415738	25951890	1022349
2008	0.85	358916983	24562592	9333863	15228729	21130233	642181
2008	0.5	6792501	591733	590927	806	659344	7242
2008	0.55	0	0	0	0	0	0
2008	0.6	0	0	0	0	0	0
2008	0.65	336424	19443	11471	7972	0	163
2008	0.7	0	0	0	0	0	0
2008	0.75	1532639	142776	78528	64248	54815	713
2008	0.5	59500	4159	4068	91	17057	630
2008	0.55	9690	658	422	236	0	38
2008	0.6	8036	1067	683	384	0	68
2008	0.65	246975	32239	19022	13217	32781	1842
2008	0.7	641385	69064	40746	28318	79764	3437
2008	0.75	711365	72955	40127	32828	247680	3000
2009	0.65	84827371	825036	825036	0	1511	329048
2009	0.7	131833444	1502241	886315	615926	114677	346735
2009	0.75	42784236	560254	330091	230163	29621	70524
2009	0.8	51755869	859575	472806	386769	113805	87803
2009	0.85	98378478	2293666	1261547	1032119	494829	154490
2009	0.9	1004889045	34305258	17495883	16809375	6108619	1520290
2009	0.7	21945413	2260247	1317575	942672	646648	1804838
2009	0.75	116272080	22377812	13200062	9177750	9380615	11404756
2009	0.8	12415326	1766869	971882	794987	653343	1369814
2009	0.85	87009306	17497372	9614528	7882844	11478269	6448425
2009	0.9	217014611	43230967	22099909	21131058	22410570	12639302
2009	0.7	14940913	616086	362653	253433	22703	716597
2009	0.75	7116632	678712	400355	278357	93422	529015
2009	0.8	4084315	362743	198811	163932	1632	426293
2009	0.85	6183311	631912	347386	284526	115504	594885
2009	0.9	46321227	6117867	3124283	2993584	985075	4966855
2009	0.65	1649029017	261274096	157259061	104015034	136604735	7287241
2009	0.7	4295127621	763528586	463097431	300431157	358197600	17592077
2009	0.75	3401208164	599270212	361872400	237397810	268606647	12043977
2009	0.8	1299520965	222582577	128931450	93651127	79825575	3890482
2009	0.85	257023429	46376319	20818358	25557961	15723977	663144
2009	0.5	1192984694	18777324	15407809	3369515	2207048	75365358
2009	0.55	11468234	219211	140290	78921	41028	434085
2009	0.6	35037276	711924	455626	256298	0	1152866
2009	0.65	26567027	540260	318756	221504	46453	837581
2009	0.7	10827800	211359	124702	86657	0	301764
2009	0.75	117154715	2451565	1348374	1103191	2379250	2956520
2009	0.5	25413565	2122216	1856987	265229	910229	1086174
2009	0.55	876950	154429	98838	55591	113876	44248
2009	0.6	6153911	791706	506692	285014	1047278	195624
2009	0.65	15707520	1465413	864590	600823	1430856	375592
2009	0.7	12632908	1311062	773530	537532	2484344	273525
2009	0.75	66009383	5673328	3120346	2552982	2462171	1067664
2009	0.5	4818920	96923	66163	30760	65130	22818
2009	0.55	522482	8267	5288	2979	0	1695
2009	0.6	3125792	136639	87446	49193	203128	13870
2009	0.65	7234990	266976	157513	109463	348725	26973
2009	0.7	9119388	487988	287913	200075	511030	35253
2009	0.75	40700650	1949813	1072439	877374	1274539	111345
2009	0.8	8446553	675950	324454	351496	2203765	24613
2009	0.85	6685853	564108	214366	349742	2456643	14535
2009	0.5	16645574	344089	253111	90978	498625	425294323
2009	0.55	0	0	0	0	0	0
2009	0.6	7292935	161137	103131	58006	147838	159715175
2009	0.65	2490334	66282	39105	27177	228088	51892459
2009	0.7	641862	42208	24903	17305	153231	11518610
2009	0.75	1448147	110533	60793	49740	858829	24289314
2009	0.5	555245367	98265123	67043500	31221623	92095902	3295762
2009	0.55	131108226	24277294	15779146	8498148	25250076	699853
2009	0.6	920708502	189667882	122601615	67066267	180281826	4664526
2009	0.65	2841937741	437671677	264712120	172959559	344594546	11540253
2009	0.7	7204778096	993844256	614288635	379555620	553233583	24098443
2009	0.75	10125380794	1204908027	768865016	436043013	632250940	28104868
2009	0.8	8857858899	912105369	549483287	362622082	386951076	20879705
2009	0.85	4927822114	508993480	244206083	264787400	314435516	10256722
2009	0.5	6362015	173145	124679	48466	25943	28132
2009	0.55	1334639	39473	25265	14208	8056	5331
2009	0.6	2701149	133445	85408	48037	32372	10305
2009	0.65	4521953	234256	138212	96044	120975	14305
2009	0.7	6022470	352266	207836	144430	74683	19277
2009	0.75	5217727	391771	215473	176298	251892	14954
2009	0.8	468618	39810	19109	20701	0	1495
2009	0.5	53128423	5668812	5488916	179896	8226509	31878
2009	0.55	144567	18197	11646	6551	15599	52
2009	0.6	7536492	1163856	744869	418987	2539272	1928
2009	0.5	24314934	1011883	677964	333919	2704884	5570
2009	0.55	5879192	293274	187697	105577	271170	1205
2009	0.6	25099433	1355438	867475	487963	5738851	4532
2009	0.65	27484279	1728754	1019968	708786	3400774	4827
2009	0.7	40381787	3439028	2029034	1409994	5462223	7563
2009	0.75	156843571	15618929	8590423	7028506	26141028	27522
2009	0.5	2983181286	53085197	47959176	5126021	14184874	9125143020
[truncated: 1,306 more rows]
